# Supplementary material for: Evidence for European presence in the Americas in ad 1021
Source: Nature. 2021 Oct 20;601(7893):388–91. doi: 10.1038/s41586-021-03972-8 (PMC8770119; doi:10.1038/s41586-021-03972-8)
Supplement: Supplementary file 4 — Source Data Fig. 1 [file 41586_2021_3972_MOESM4_ESM.xlsx]

## Sheet: Data Fig 2 a and b
Previously published 14C dates
Sample ID	Location	Material	14C dates (BP)	error (1σ)	Reference
T-310	House A	Charcoal	1310	130	Nydal 1989
T-306	House B	Charcoal	1210	110	Nydal 1989
T-309	House C	Charcoal	1240	130	Nydal 1989
T-364	House D	Charcoal	1050	70	Nydal 1989
T-324	House E	Charcoal	1130	70	Nydal 1989
T-325	House F, II	Charcoal	1080	70	Nydal 1989
T-326	House F, IV	Charcoal	1250	70	Nydal 1989
T-327	House G	Charcoal	870	70	Nydal 1989
T-366	Smithy, J	Charcoal	1090	90	Nydal 1989
T-393	Smithy, J	Charcoal	890	70	Nydal 1989
T-367	Charcoal kiln	Charcoal	1130	70	Nydal 1989
T-530	House A Southern wall	Plant remains	950	90	Nydal 1989
T-531	House F Northeast wall	Plant remains	950	50	Nydal 1989
T-817	House D Top wall	Plant remains	1300	70	Nydal 1989
T-818	House A Northern wall	Plant remains	1320	80	Nydal 1989
St-2665	House F, III	Whale bone	1085	110	Nydal 1989
S-1101	Smithy	burned wood	1075	60	CARD
S-1351	House F	Charcoal and wood	1300	60	CARD
S-1108	House F	Charcoal	1300	110	CARD
S-1350	House F	Charcoal	1320	60	CARD
S-1102	House F	Charcoal	1130	115	CARD
TO-116	Bog/Middens	Wood	1440	50	CARD
S-1092	Bog/Middens	Wood	1410	90	CARD
S-1119	Bog/Middens	Burned wood	1375	115	CARD
S-1358	Bog/Middens	Burned wood	1345	65	CARD
S-1339	Bog/Middens	Charcoal	1330	105	CARD
S-1346	Bog/Middens	Wood	1330	80	CARD
S-1109	Bog/Middens	Wood	1305	60	CARD
S-1343	Bog/Middens	Wood	1250	70	CARD
S-1348	Bog/Middens	Charcoal	1235	65	CARD
S-1090	Bog/Middens	Wood	1230	70	CARD
S-1118	Bog/Middens	Wood	1210	100	CARD
S-1115	Bog/Middens	Burned wood	1210	45	CARD
S-1342	Bog/Middens	Burned wood	1200	100	CARD
S-1347	Bog/Middens	Charcoal	1195	60	CARD
S-1106	Bog/Middens	Charcoal	1185	110	CARD
S-1352	Bog/Middens	Charcoal	1160	65	CARD
S-1357	Bog/Middens	Wood	1160	60	CARD
S-1114	Bog/Middens	Burned wood	1120	120	CARD
S-1112	Bog/Middens	Burned wood	1105	45	CARD
S-1120	Bog/Middens	Wood	1095	100	CARD
S-1110	Bog/Middens	Wood	1090	60	CARD
S-1093	Bog/Middens	Wood	1070	65	CARD
S-1113	Bog/Middens	Wood	1040	50	CARD
TO-119	Bog/Middens	Wood	1040	30	CARD
S-1111	Bog/Middens	Wood	960	105	CARD
S-1091	Bog/Middens	Wood	865	65	CARD
S-1340	Bog/Middens	Wood	1050	65	CARD
TO-117	Bog/Middens	Wood	1030	50	CARD
TO-118	Bog/Middens	Wood	990	30	CARD
S-1355	Bog/Middens	Wood	955	100	CARD
Qu-350	Bog/Middens	Wood	1400	80	CARD
WAT-436	Bog/Middens	Wood	1080	40	CARD
Beta-292106	Hearth with charcoal	Nail fragments, wood	1150	30	Kristensen & Curtis 2012
S-1127	Smithy	Charcoal	1185	105	CARD

## Sheet: Data Fig 2 c
95% ranges	Year (CE)
Felling Date 4A 59 E3-1	1020	1024
GrM-21805 (Felling Date, 4A 68 E2-2)	1020	1023
Felling Date 4A 68 J4-6	1019	1022

## Sheet: Underlying Data
Figure 1a								Figure 1b				Figure 1c
Charcoal		Burnt Wood		Wood		Bone		Outer Tree-rings		Sod		4A 59 E3 1		4A 68 E2 2		4A 68 J4 6
Year (CE)	Probability	Year (CE)	Probability	Year (CE)	Probability	Year (CE)	Probability	Year (CE)	Probability	Year (CE)	Probability	Year (CE)	Probability	Year (CE)	Probability	Year (CE)	Probability
523.5	0	263.5	2.2343e-07	389.5	0	399.5	0	319.5	0	296.5	0	1015	0	1016.5	0	1015.5	0
524.5	2.4312e-07	264.5	4.788e-07	390.5	0	400.5	0	320.5	0	297.5	7.068e-07	1016	4.316e-06	1017.5	0	1016.5	0
525.5	7.294e-07	265.5	0	391.5	0	401.5	1.895e-06	321.5	0	298.5	0	1017	1.6783e-05	1018.5	1.9808e-05	1017.5	0.00014173
526.5	2.4312e-07	266.5	2.2343e-07	392.5	4.607e-07	402.5	1.895e-06	322.5	4.677e-07	299.5	1.4137e-06	1018	0.00011652	1019.5	0.0011748	1018.5	0.006967
527.5	2.4312e-07	267.5	2.2343e-07	393.5	0	403.5	4.26e-06	323.5	0	300.5	0	1019	0.0019938	1020.5	0.05225	1019.5	0.11229
528.5	4.862e-07	268.5	2.2343e-07	394.5	0	404.5	1.6563e-06	324.5	1.403e-06	301.5	0	1020	0.04177	1021.5	0.4716	1020.5	0.4662
529.5	7.294e-07	269.5	0	395.5	0	405.5	3.313e-06	325.5	4.677e-07	302.5	0	1021	0.3199	1022.5	0.4343	1021.5	0.3575
530.5	1.8639e-06	270.5	4.788e-07	396.5	0	406.5	4.26e-06	326.5	0	303.5	1.8894e-06	1022	0.4795	1023.5	0.04033	1022.5	0.05552
531.5	1.2156e-06	271.5	0	397.5	0	407.5	3.551e-06	327.5	0	304.5	7.068e-07	1023	0.14389	1024.5	0.0002858	1023.5	0.0013585
532.5	2.4312e-07	272.5	2.2343e-07	398.5	0	408.5	2.6038e-06	328.5	0	305.5	0	1024	0.01236	1025.5	0	1024.5	0
533.5	1.4587e-06	273.5	2.2343e-07	399.5	0	409.5	7.088e-07	329.5	0	306.5	0	1025	0.0004292	1026.5	0	1025.5	0
534.5	2.8364e-06	274.5	0	400.5	0	410.5	1.1826e-06	330.5	2.551e-07	307.5	0	1026	8.152e-06
535.5	3.809e-06	275.5	2.2343e-07	401.5	0	411.5	1.1826e-06	331.5	2.551e-07	308.5	0	1027	0
536.5	2.3501e-06	276.5	7.022e-07	402.5	0	412.5	1.1826e-06	332.5	1.1904e-06	309.5	1.6584e-06
537.5	4.295e-06	277.5	2.2343e-07	403.5	0	413.5	4.499e-06	333.5	0	310.5	4.975e-06
538.5	4.943e-06	278.5	7.022e-07	404.5	0	414.5	2.8425e-06	334.5	4.677e-07	311.5	0
539.5	4.7e-06	279.5	2.2343e-07	405.5	0	415.5	2.1301e-06	335.5	1.403e-06	312.5	2.3108e-07
540.5	5.673e-06	280.5	4.788e-07	406.5	0	416.5	0	336.5	0	313.5	0
541.5	6.402e-06	281.5	0	407.5	0	417.5	4.499e-06	337.5	2.5935e-06	314.5	0
542.5	5.43e-06	282.5	2.2343e-07	408.5	0	418.5	2.3687e-06	338.5	0	315.5	9.515e-07
543.5	8.023e-06	283.5	4.788e-07	409.5	0	419.5	3.313e-06	339.5	4.039e-06	316.5	0
544.5	7.78e-06	284.5	2.2343e-07	410.5	0	420.5	3.786e-06	340.5	2.8486e-06	317.5	0
545.5	8.266e-06	285.5	4.788e-07	411.5	0	421.5	4.26e-06	341.5	1.9132e-06	318.5	0
546.5	5.916e-06	286.5	0	412.5	0	422.5	1.1826e-06	342.5	0	319.5	0
547.5	1.0454e-05	287.5	0	413.5	0	423.5	4.737e-07	343.5	8.758e-06	320.5	0
548.5	9.968e-06	288.5	0	414.5	2.3036e-07	424.5	3.786e-06	344.5	7.228e-07	321.5	2.3108e-07
549.5	8.509e-06	289.5	0	415.5	0	425.5	1.1826e-06	345.5	7.228e-07	322.5	9.515e-07
550.5	1.1345e-05	290.5	0	416.5	2.3036e-07	426.5	3.0776e-06	346.5	2.551e-07	323.5	9.515e-07
551.5	1.0859e-05	291.5	2.2343e-07	417.5	0	427.5	2.3687e-06	347.5	4.677e-07	324.5	2.3108e-07
552.5	1.3047e-05	292.5	2.2343e-07	418.5	4.607e-07	428.5	5.681e-06	348.5	7.228e-07	325.5	7.068e-07
553.5	1.329e-05	293.5	2.2343e-07	419.5	1.4398e-06	429.5	2.8425e-06	349.5	2.1258e-06	326.5	2.3652e-06
554.5	1.3696e-05	294.5	2.2343e-07	420.5	4.607e-07	430.5	1.4212e-06	350.5	1.403e-06	327.5	0
555.5	1.637e-05	295.5	0	421.5	1.6701e-06	431.5	9.475e-07	351.5	0	328.5	0
556.5	1.4668e-05	296.5	2.2343e-07	422.5	9.214e-07	432.5	0	352.5	0	329.5	0
557.5	1.3939e-05	297.5	0	423.5	1.6701e-06	433.5	9.475e-07	353.5	9.354e-07	330.5	1.6584e-06
558.5	1.7991e-05	298.5	2.2343e-07	424.5	1.4398e-06	434.5	1.895e-06	354.5	2.3809e-06	331.5	2.3652e-06
559.5	1.3939e-05	299.5	0	425.5	1.6701e-06	435.5	2.8425e-06	355.5	9.354e-07	332.5	4.758e-07
560.5	1.872e-05	300.5	0	426.5	1.9005e-06	436.5	3.313e-06	356.5	4.677e-07	333.5	2.3108e-07
561.5	2.2934e-05	301.5	2.2343e-07	427.5	6.911e-07	437.5	7.338e-06	357.5	3.0612e-06	334.5	2.3108e-07
562.5	2.2934e-05	302.5	2.2343e-07	428.5	1.6701e-06	438.5	1.4212e-06	358.5	9.354e-07	335.5	0
563.5	2.107e-05	303.5	0	429.5	1.2094e-06	439.5	2.3687e-06	359.5	7.228e-07	336.5	9.515e-07
564.5	3.0066e-05	304.5	2.2343e-07	430.5	1.9005e-06	440.5	1.4212e-06	360.5	4.719e-06	337.5	4.758e-07
565.5	2.7229e-05	305.5	0	431.5	3.801e-06	441.5	0	361.5	9.354e-07	338.5	0
566.5	2.7472e-05	306.5	7.022e-07	432.5	4.262e-06	442.5	1.4212e-06	362.5	1.1904e-06	339.5	0
567.5	2.107e-05	307.5	2.2343e-07	433.5	3.0523e-06	443.5	4.734e-06	363.5	7.228e-07	340.5	0
568.5	2.8445e-05	308.5	0	434.5	1.2094e-06	444.5	2.1301e-06	364.5	4.719e-06	341.5	0
569.5	2.5608e-05	309.5	0	435.5	4.031e-06	445.5	5.681e-06	365.5	9.354e-07	342.5	4.758e-07
570.5	3.574e-05	310.5	0	436.5	2.5916e-06	446.5	2.6038e-06	366.5	3.571e-06	343.5	0
571.5	3.315e-05	311.5	0	437.5	5.932e-06	447.5	7.576e-06	367.5	9.354e-07	344.5	3.317e-06
572.5	3.906e-05	312.5	0	438.5	1.6701e-06	448.5	6.864e-06	368.5	5.697e-06	345.5	7.068e-07
573.5	4.968e-05	313.5	2.2343e-07	439.5	5.471e-06	449.5	4.499e-06	369.5	1.1904e-06	346.5	0
574.5	4.263e-05	314.5	4.788e-07	440.5	6.623e-06	450.5	2.6038e-06	370.5	0	347.5	1.8894e-06
575.5	4.571e-05	315.5	0	441.5	4.492e-06	451.5	2.1301e-06	371.5	1.403e-06	348.5	0
576.5	4.83e-05	316.5	2.2343e-07	442.5	2.5916e-06	452.5	5.681e-06	372.5	0	349.5	2.3108e-07
577.5	5.349e-05	317.5	0	443.5	5.183e-06	453.5	1.1826e-06	373.5	1.6581e-06	350.5	0
578.5	6.037e-05	318.5	2.2343e-07	444.5	5.932e-06	454.5	1.6563e-06	374.5	3.316e-06	351.5	0
579.5	5.916e-05	319.5	2.2343e-07	445.5	3.571e-06	455.5	4.734e-06	375.5	2.5935e-06	352.5	0
580.5	6.418e-05	320.5	2.2343e-07	446.5	5.932e-06	456.5	3.551e-06	376.5	0	353.5	0
581.5	6.84e-05	321.5	0	447.5	8.754e-06	457.5	4.025e-06	377.5	2.1258e-06	354.5	1.8894e-06
582.5	5.94e-05	322.5	2.2343e-07	448.5	5.471e-06	458.5	1.4212e-06	378.5	1.1904e-06	355.5	4.758e-07
583.5	7.366e-05	323.5	2.2343e-07	449.5	4.031e-06	459.5	1.6563e-06	379.5	2.1258e-06	356.5	0
584.5	7.034e-05	324.5	0	450.5	7.832e-06	460.5	6.864e-06	380.5	0	357.5	0
585.5	8.217e-05	325.5	0	451.5	7.314e-06	461.5	4.973e-06	381.5	5.442e-06	358.5	0
586.5	8.712e-05	326.5	4.788e-07	452.5	7.084e-06	462.5	3.313e-06	382.5	8.036e-06	359.5	0
587.5	8.574e-05	327.5	2.2343e-07	453.5	5.701e-06	463.5	1.1826e-06	383.5	0	360.5	2.3108e-07
588.5	0.000103	328.5	2.2343e-07	454.5	7.314e-06	464.5	4.734e-06	384.5	2.3809e-06	361.5	2.3108e-07
589.5	9.279e-05	329.5	0	455.5	7.314e-06	465.5	4.26e-06	385.5	6.377e-06	362.5	0
590.5	0.00010584	330.5	0	456.5	9.445e-06	466.5	3.313e-06	386.5	2.1258e-06	363.5	2.3108e-07
591.5	0.00010203	331.5	2.2343e-07	457.5	8.063e-06	467.5	5.446e-06	387.5	4.677e-07	364.5	0
592.5	0.00011273	332.5	7.022e-07	458.5	6.162e-06	468.5	1.6563e-06	388.5	7.823e-06	365.5	2.8409e-06
593.5	0.00011435	333.5	0	459.5	5.701e-06	469.5	1.0654e-05	389.5	3.316e-06	366.5	0
594.5	0.00012431	334.5	2.2343e-07	460.5	4.492e-06	470.5	2.6038e-06	390.5	6.377e-06	367.5	2.8409e-06
595.5	0.00012593	335.5	4.788e-07	461.5	6.853e-06	471.5	4.26e-06	391.5	4.507e-06	368.5	2.3652e-06
596.5	0.0001385	336.5	2.2343e-07	462.5	6.623e-06	472.5	2.1301e-06	392.5	1.9132e-06	369.5	0
597.5	0.00016856	337.5	0	463.5	8.754e-06	473.5	2.6038e-06	393.5	0	370.5	1.6584e-06
598.5	0.0001671	338.5	4.788e-07	464.5	6.623e-06	474.5	4.499e-06	394.5	3.571e-06	371.5	0
599.5	0.00017877	339.5	4.788e-07	465.5	6.392e-06	475.5	1.895e-06	395.5	4.677e-07	372.5	0
600.5	0.00020576	340.5	0	466.5	5.932e-06	476.5	2.6038e-06	396.5	2.5935e-06	373.5	7.068e-07
601.5	0.00021848	341.5	0	467.5	6.853e-06	477.5	1.895e-06	397.5	1.1904e-06	374.5	3.792e-06
602.5	0.00023364	342.5	4.788e-07	468.5	5.471e-06	478.5	2.8425e-06	398.5	4.974e-06	375.5	3.792e-06
603.5	0.0002701	343.5	7.022e-07	469.5	5.701e-06	479.5	1.1826e-06	399.5	2.1258e-06	376.5	0
604.5	0.00027245	344.5	9.576e-07	470.5	5.932e-06	480.5	6.39e-06	400.5	6.845e-06	377.5	4.758e-07
605.5	0.0003248	345.5	1.181e-06	471.5	6.853e-06	481.5	5.208e-06	401.5	0	378.5	2.8409e-06
606.5	0.0003605	346.5	4.788e-07	472.5	9.445e-06	482.5	9.233e-06	402.5	1.403e-06	379.5	0
607.5	0.0003772	347.5	9.576e-07	473.5	8.523e-06	483.5	4.499e-06	403.5	1.9132e-06	380.5	0
608.5	0.0004207	348.5	7.022e-07	474.5	8.063e-06	484.5	2.6038e-06	404.5	4.677e-07	381.5	1.4137e-06
609.5	0.0004465	349.5	9.576e-07	475.5	7.602e-06	485.5	6.629e-06	405.5	1.6581e-06	382.5	1.4137e-06
610.5	0.0004654	350.5	4.788e-07	476.5	1.1576e-05	486.5	1.895e-06	406.5	3.571e-06	383.5	4.758e-07
611.5	0.0005007	351.5	7.022e-07	477.5	9.445e-06	487.5	1.2784e-05	407.5	1.0884e-05	384.5	2.3652e-06
612.5	0.0005355	352.5	0	478.5	1.2555e-05	488.5	3.0776e-06	408.5	7.568e-06	385.5	2.3108e-07
613.5	0.0005677	353.5	4.788e-07	479.5	1.3476e-05	489.5	5.681e-06	409.5	2.3809e-06	386.5	0
614.5	0.0005736	354.5	7.022e-07	480.5	1.3015e-05	490.5	3.0776e-06	410.5	3.784e-06	387.5	0
615.5	0.0005975	355.5	4.788e-07	481.5	1.1864e-05	491.5	8.05e-06	411.5	1.1904e-06	388.5	0
616.5	0.0005954	356.5	7.022e-07	482.5	2.0617e-05	492.5	4.973e-06	412.5	6.632e-06	389.5	2.3108e-07
617.5	0.0006155	357.5	7.022e-07	483.5	1.7968e-05	493.5	7.088e-07	413.5	1.403e-06	390.5	1.8894e-06
618.5	0.0006025	358.5	1.181e-06	484.5	1.7968e-05	494.5	5.446e-06	414.5	6.845e-06	391.5	0
619.5	0.0006224	359.5	2.2343e-07	485.5	3.34e-05	495.5	2.1301e-06	415.5	1.403e-06	392.5	0
620.5	0.0006326	360.5	7.022e-07	486.5	1.5146e-05	496.5	1.4212e-06	416.5	7.1e-06	393.5	1.4137e-06
621.5	0.0006188	361.5	4.788e-07	487.5	2.6261e-05	497.5	2.8425e-06	417.5	2.5935e-06	394.5	0
622.5	0.0006724	362.5	9.576e-07	488.5	2.5109e-05	498.5	8.759e-06	418.5	6.165e-06	395.5	2.8409e-06
623.5	0.0006816	363.5	9.576e-07	489.5	2.2978e-05	499.5	2.6038e-06	419.5	1.1607e-05	396.5	1.1826e-06
624.5	0.0006984	364.5	0	490.5	2.8162e-05	500.5	7.088e-07	420.5	8.758e-06	397.5	2.3108e-07
625.5	0.0007133	365.5	4.788e-07	491.5	1.9408e-05	501.5	6.864e-06	421.5	1.3733e-05	398.5	1.8894e-06
626.5	0.0007259	366.5	9.576e-07	492.5	2.9141e-05	502.5	3.0776e-06	422.5	1.1139e-05	399.5	7.068e-07
627.5	0.0007604	367.5	1.181e-06	493.5	2.2978e-05	503.5	9.942e-06	423.5	9.226e-06	400.5	0
628.5	0.0007294	368.5	1.4364e-06	494.5	2.39e-05	504.5	4.26e-06	424.5	1.0416e-05	401.5	2.3108e-07
629.5	0.0007755	369.5	9.576e-07	495.5	2.2978e-05	505.5	3.313e-06	425.5	9.949e-06	402.5	4.758e-07
630.5	0.0008045	370.5	4.788e-07	496.5	2.0848e-05	506.5	9.471e-06	426.5	1.7984e-05	403.5	4.758e-07
631.5	0.0008082	371.5	2.1386e-06	497.5	1.8947e-05	507.5	8.524e-06	427.5	1.8707e-05	404.5	1.1826e-06
632.5	0.0008449	372.5	4.788e-07	498.5	1.7738e-05	508.5	8.524e-06	428.5	2.011e-05	405.5	1.8894e-06
633.5	0.0008724	373.5	9.576e-07	499.5	2.1539e-05	509.5	4.26e-06	429.5	2.2236e-05	406.5	3.548e-06
634.5	0.0009375	374.5	1.6598e-06	500.5	1.5607e-05	510.5	6.864e-06	430.5	2.1768e-05	407.5	3.792e-06
635.5	0.0009978	375.5	2.2343e-07	501.5	1.3706e-05	511.5	8.05e-06	431.5	2.0833e-05	408.5	1.6584e-06
636.5	0.0010734	376.5	1.181e-06	502.5	1.5146e-05	512.5	4.734e-06	432.5	2.9591e-05	409.5	3.317e-06
637.5	0.0011082	377.5	9.576e-07	503.5	2.413e-05	513.5	6.864e-06	433.5	3.172e-05	410.5	4.758e-07
638.5	0.0012211	378.5	1.4364e-06	504.5	2.0099e-05	514.5	1.1826e-06	434.5	3.835e-05	411.5	1.4137e-06
639.5	0.0013707	379.5	1.181e-06	505.5	2.0099e-05	515.5	7.812e-06	435.5	3.975e-05	412.5	2.1341e-06
640.5	0.0014652	380.5	0	506.5	2.747e-05	516.5	4.025e-06	436.5	5.659e-05	413.5	4.499e-06
641.5	0.0016167	381.5	1.4364e-06	507.5	1.4916e-05	517.5	4.973e-06	437.5	6.39e-05	414.5	2.6099e-06
642.5	0.0017154	382.5	1.4364e-06	508.5	2.2518e-05	518.5	6.39e-06	438.5	8.167e-05	415.5	4.73e-06
643.5	0.001893	383.5	9.576e-07	509.5	1.6586e-05	519.5	3.313e-06	439.5	7.504e-05	416.5	3.317e-06
644.5	0.0020554	384.5	2.362e-06	510.5	2.3209e-05	520.5	4.973e-06	440.5	8.639e-05	417.5	6.389e-06
645.5	0.0023085	385.5	1.8832e-06	511.5	2.4649e-05	521.5	8.998e-06	441.5	0.00010608	418.5	2.1341e-06
646.5	0.0024889	386.5	1.4364e-06	512.5	2.1078e-05	522.5	4.025e-06	442.5	0.00010939	419.5	2.1341e-06
647.5	0.0027251	387.5	1.181e-06	513.5	3.455e-05	523.5	4.26e-06	443.5	0.00011955	420.5	3.548e-06
648.5	0.0029647	388.5	7.022e-07	514.5	2.7931e-05	524.5	4.025e-06	444.5	0.00014821	421.5	4.975e-06
649.5	0.003215	389.5	9.576e-07	515.5	2.557e-05	525.5	5.681e-06	445.5	0.00016097	422.5	8.999e-06
650.5	0.00357	390.5	1.8832e-06	516.5	2.9601e-05	526.5	2.3687e-06	446.5	0.00014064	423.5	1.4137e-06
651.5	0.003981	391.5	1.4364e-06	517.5	2.3439e-05	527.5	3.313e-06	447.5	0.00016407	424.5	2.3652e-06
652.5	0.004343	392.5	3.0642e-06	518.5	2.1999e-05	528.5	5.208e-06	448.5	0.00011458	425.5	3.072e-06
653.5	0.004706	393.5	2.1386e-06	519.5	2.557e-05	529.5	6.864e-06	449.5	0.00010038	426.5	2.8409e-06
654.5	0.005056	394.5	1.4364e-06	520.5	2.8392e-05	530.5	3.786e-06	450.5	8.592e-05	427.5	6.158e-06
655.5	0.005544	395.5	9.576e-07	521.5	2.7701e-05	531.5	1.4212e-06	451.5	8.737e-05	428.5	1.4137e-06
656.5	0.006063	396.5	3.543e-06	522.5	3.1502e-05	532.5	4.499e-06	452.5	8.405e-05	429.5	3.548e-06
657.5	0.006534	397.5	2.362e-06	523.5	3.173e-05	533.5	4.26e-06	453.5	0.00010416	430.5	3.792e-06
658.5	0.007016	398.5	2.1386e-06	524.5	2.891e-05	534.5	3.0776e-06	454.5	0.00010132	431.5	1.4205e-05
659.5	0.007615	399.5	2.1386e-06	525.5	3.692e-05	535.5	9.471e-06	455.5	0.00010064	432.5	8.999e-06
660.5	0.008066	400.5	1.6598e-06	526.5	3.386e-05	536.5	3.786e-06	456.5	0.00011505	433.5	6.633e-06
661.5	0.008764	401.5	1.181e-06	527.5	2.8392e-05	537.5	7.103e-06	457.5	0.00010961	434.5	5.682e-06
662.5	0.009157	402.5	2.362e-06	528.5	3.622e-05	538.5	4.26e-06	458.5	0.0001108	435.5	5.682e-06
663.5	0.009754	403.5	1.4364e-06	529.5	3.1271e-05	539.5	4.26e-06	459.5	0.00010939	436.5	7.34e-06
664.5	0.010391	404.5	9.576e-07	530.5	3.363e-05	540.5	6.864e-06	460.5	0.00011126	437.5	9.705e-06
665.5	0.011012	405.5	3.798e-06	531.5	5.091e-05	541.5	6.629e-06	461.5	7.955e-05	438.5	1.2315e-05
666.5	0.011608	406.5	2.362e-06	532.5	4.521e-05	542.5	2.1301e-06	462.5	8.452e-05	439.5	1.3022e-05
667.5	0.012214	407.5	2.8408e-06	533.5	5.304e-05	543.5	6.155e-06	463.5	7.007e-05	440.5	1.0657e-05
668.5	0.012777	408.5	2.362e-06	534.5	4.331e-05	544.5	7.576e-06	464.5	6.059e-05	441.5	9.937e-06
669.5	0.013468	409.5	2.1386e-06	535.5	6.773e-05	545.5	1.895e-06	465.5	4.996e-05	442.5	2.1776e-05
670.5	0.013908	410.5	2.362e-06	536.5	7.36e-05	546.5	5.446e-06	466.5	6.509e-05	443.5	1.3498e-05
671.5	0.014723	411.5	2.6174e-06	537.5	6.462e-05	547.5	4.734e-06	467.5	4.783e-05	444.5	2.0362e-05
672.5	0.015182	412.5	5.458e-06	538.5	8.402e-05	548.5	2.8425e-06	468.5	4.69e-05	445.5	1.6339e-05
673.5	0.01567	413.5	5.905e-06	539.5	8.592e-05	549.5	5.208e-06	469.5	5.136e-05	446.5	1.4912e-05
674.5	0.016387	414.5	2.362e-06	540.5	9.917e-05	550.5	2.1301e-06	470.5	3.907e-05	447.5	2.2959e-05
675.5	0.016846	415.5	4.022e-06	541.5	0.00011835	551.5	8.524e-06	471.5	4.451e-05	448.5	1.8935e-05
676.5	0.017474	416.5	4.277e-06	542.5	0.00011224	552.5	6.39e-06	472.5	4.638e-05	449.5	1.5387e-05
677.5	0.017942	417.5	6.639e-06	543.5	0.0001404	553.5	6.39e-06	473.5	5.208e-05	450.5	1.1133e-05
678.5	0.018641	418.5	5.682e-06	544.5	0.00014513	554.5	4.734e-06	474.5	5.115e-05	451.5	1.2071e-05
679.5	0.019389	419.5	6.16e-06	545.5	0.00015768	555.5	1.0889e-05	475.5	6.96e-05	452.5	1.2777e-05
680.5	0.019719	420.5	6.384e-06	546.5	0.00016644	556.5	6.155e-06	476.5	8.214e-05	453.5	1.4205e-05
681.5	0.020232	421.5	8.746e-06	547.5	0.00017853	557.5	8.285e-06	477.5	9.732e-05	454.5	1.3729e-05
682.5	0.020837	422.5	1.0182e-05	548.5	0.00021049	558.5	1.1363e-05	478.5	0.00011862	455.5	1.5618e-05
683.5	0.021451	423.5	1.1842e-05	549.5	0.00021925	559.5	1.1128e-05	479.5	0.00014583	456.5	1.7521e-05
684.5	0.022018	424.5	9.48e-06	550.5	0.0002443	560.5	8.524e-06	480.5	0.00015221	457.5	1.6815e-05
685.5	0.022696	425.5	1.0406e-05	551.5	0.00024833	561.5	9.707e-06	481.5	0.00019081	458.5	1.1595e-05
686.5	0.02313	426.5	1.1842e-05	552.5	0.00026658	562.5	9.707e-06	482.5	0.00019506	459.5	9.23e-06
687.5	0.023595	427.5	1.28e-05	553.5	0.00025495	563.5	5.681e-06	483.5	0.00020382	460.5	1.918e-05
688.5	0.024402	428.5	9.703e-06	554.5	0.00028691	564.5	1.3258e-05	484.5	0.00022181	461.5	1.4205e-05
689.5	0.024838	429.5	9.001e-06	555.5	0.00027298	565.5	9.942e-06	485.5	0.00021377	462.5	2.1776e-05
690.5	0.025374	430.5	1.6821e-05	556.5	0.00030874	566.5	4.025e-06	486.5	0.00022066	463.5	1.2315e-05
691.5	0.025928	431.5	1.0182e-05	557.5	0.0003402	567.5	9.233e-06	487.5	0.00019438	464.5	1.2546e-05
692.5	0.026194	432.5	9.48e-06	558.5	0.0003243	568.5	4.973e-06	488.5	0.00020714	465.5	1.2777e-05
693.5	0.027339	433.5	1.7045e-05	559.5	0.0003175	569.5	1.1602e-05	489.5	0.00019863	466.5	1.3253e-05
694.5	0.027503	434.5	1.2065e-05	560.5	0.0003412	570.5	9.233e-06	490.5	0.00019651	467.5	1.657e-05
695.5	0.027917	435.5	1.6821e-05	561.5	0.0003729	571.5	1.0415e-05	491.5	0.00019698	468.5	8.047e-06
696.5	0.028175	436.5	1.3981e-05	562.5	0.0003653	572.5	1.2784e-05	492.5	0.00018962	469.5	7.816e-06
697.5	0.028842	437.5	1.4683e-05	563.5	0.0004036	573.5	7.576e-06	493.5	0.00018112	470.5	1.2071e-05
698.5	0.028891	438.5	1.9886e-05	564.5	0.0004269	574.5	6.864e-06	494.5	0.00017283	471.5	1.6815e-05
699.5	0.02959	439.5	1.7524e-05	565.5	0.0004584	575.5	1.6809e-05	495.5	0.00014915	472.5	1.0412e-05
700.5	0.029983	440.5	2.3429e-05	566.5	0.0004791	576.5	5.681e-06	496.5	0.00012194	473.5	1.468e-05
701.5	0.030542	441.5	2.8631e-05	567.5	0.000558	577.5	1.444e-05	497.5	9.162e-05	474.5	8.292e-06
702.5	0.031112	442.5	1.9407e-05	568.5	0.0005374	578.5	1.4914e-05	498.5	0.00010888	475.5	1.0412e-05
703.5	0.03204	443.5	2.3205e-05	569.5	0.0006082	579.5	6.39e-06	499.5	7.882e-05	476.5	1.0657e-05
704.5	0.03253	444.5	2.1067e-05	570.5	0.0006061	580.5	1.0415e-05	500.5	8.903e-05	477.5	9.705e-06
705.5	0.03288	445.5	2.1322e-05	571.5	0.0006707	581.5	1.4914e-05	501.5	6.297e-05	478.5	1.3253e-05
706.5	0.03365	446.5	2.2726e-05	572.5	0.0007327	582.5	5.681e-06	502.5	7.483e-05	479.5	1.2777e-05
707.5	0.03411	447.5	2.3907e-05	573.5	0.0007886	583.5	1.0654e-05	503.5	7.198e-05	480.5	1.7753e-05
708.5	0.03497	448.5	2.4865e-05	574.5	0.0008234	584.5	1.2075e-05	504.5	7.385e-05	481.5	1.7997e-05
709.5	0.03522	449.5	2.5344e-05	575.5	0.0008165	585.5	1.4679e-05	505.5	8.121e-05	482.5	2.0838e-05
710.5	0.03589	450.5	2.0843e-05	576.5	0.0008482	586.5	1.3732e-05	506.5	7.763e-05	483.5	2.4617e-05
711.5	0.03666	451.5	2.1067e-05	577.5	0.0009171	587.5	1.2549e-05	507.5	8.805e-05	484.5	1.9656e-05
712.5	0.03656	452.5	2.4865e-05	578.5	0.0009425	588.5	1.018e-05	508.5	8.121e-05	485.5	2.4617e-05
713.5	0.03757	453.5	2.461e-05	579.5	0.0009744	589.5	1.6809e-05	509.5	9.779e-05	486.5	2.652e-05
714.5	0.03771	454.5	3.291e-05	580.5	0.0010128	590.5	1.7518e-05	510.5	0.00010442	487.5	2.6044e-05
715.5	0.03815	455.5	2.0364e-05	581.5	0.0010528	591.5	1.6097e-05	511.5	0.0001264	488.5	2.9361e-05
716.5	0.03876	456.5	2.911e-05	582.5	0.0011196	592.5	1.5153e-05	512.5	0.00011909	489.5	2.58e-05
717.5	0.03923	457.5	2.3684e-05	583.5	0.001062	593.5	1.1602e-05	513.5	0.00011318	490.5	2.391e-05
718.5	0.03951	458.5	2.2726e-05	584.5	0.0011799	594.5	1.0654e-05	514.5	0.00012666	491.5	2.2959e-05
719.5	0.04017	459.5	2.7929e-05	585.5	0.0012839	595.5	2.2256e-05	515.5	0.00010416	492.5	2.1545e-05
720.5	0.04057	460.5	2.0364e-05	586.5	0.0012287	596.5	1.5388e-05	516.5	9.872e-05	493.5	2.1776e-05
721.5	0.04124	461.5	2.0109e-05	587.5	0.0012623	597.5	9.942e-06	517.5	9.468e-05	494.5	1.9656e-05
722.5	0.04179	462.5	2.6046e-05	588.5	0.0013904	598.5	1.7044e-05	518.5	7.291e-05	495.5	1.7046e-05
723.5	0.04195	463.5	2.7003e-05	589.5	0.0013785	599.5	1.7044e-05	519.5	7.198e-05	496.5	1.5387e-05
724.5	0.04222	464.5	2.4163e-05	590.5	0.0013953	600.5	1.7044e-05	520.5	8.24e-05	497.5	2.2021e-05
725.5	0.04303	465.5	2.4865e-05	591.5	0.0015199	601.5	2.6042e-05	521.5	7.198e-05	498.5	1.2546e-05
726.5	0.04303	466.5	2.4865e-05	592.5	0.0014851	602.5	2.3438e-05	522.5	6.416e-05	499.5	1.3253e-05
727.5	0.04345	467.5	2.5344e-05	593.5	0.0016312	603.5	2.5333e-05	523.5	9.09e-05	500.5	2.1545e-05
728.5	0.04422	468.5	1.9886e-05	594.5	0.001737	604.5	2.6042e-05	524.5	8.048e-05	501.5	1.4436e-05
729.5	0.04428	469.5	2.0843e-05	595.5	0.0017571	605.5	2.9355e-05	525.5	8.524e-05	502.5	1.5156e-05
730.5	0.04502	470.5	1.9886e-05	596.5	0.0018887	606.5	3.385e-05	526.5	9.188e-05	503.5	1.0657e-05
731.5	0.04535	471.5	2.4163e-05	597.5	0.001862	607.5	3.409e-05	527.5	7.789e-05	504.5	1.9411e-05
732.5	0.0458	472.5	2.461e-05	598.5	0.00213	608.5	3.812e-05	528.5	8.499e-05	505.5	1.657e-05
733.5	0.04618	473.5	2.6046e-05	599.5	0.0022512	609.5	3.0067e-05	529.5	0.00011577	506.5	1.7521e-05
734.5	0.04673	474.5	2.2726e-05	600.5	0.0024096	610.5	4.167e-05	530.5	0.0001153	507.5	2.4386e-05
735.5	0.04724	475.5	2.2503e-05	601.5	0.0023804	611.5	4.001e-05	531.5	0.00010939	508.5	1.1364e-05
736.5	0.04783	476.5	3.0068e-05	602.5	0.0025907	612.5	4.143e-05	532.5	0.00013303	509.5	1.7997e-05
737.5	0.04796	477.5	2.745e-05	603.5	0.002862	613.5	4.901e-05	533.5	0.00014324	510.5	1.8704e-05
738.5	0.04879	478.5	3.715e-05	604.5	0.0030817	614.5	4.001e-05	534.5	0.00017687	511.5	2.13e-05
739.5	0.04854	479.5	4.143e-05	605.5	0.003288	615.5	4.096e-05	535.5	0.0002048	512.5	2.5337e-05
740.5	0.04868	480.5	4.475e-05	606.5	0.003433	616.5	4.025e-05	536.5	0.00024005	513.5	2.0362e-05
741.5	0.04907	481.5	3.575e-05	607.5	0.003586	617.5	3.883e-05	537.5	0.00026658	514.5	1.657e-05
742.5	0.04889	482.5	4.143e-05	608.5	0.003723	618.5	3.0302e-05	538.5	0.0003333	515.5	1.6094e-05
743.5	0.04943	483.5	3.1472e-05	609.5	0.004038	619.5	3.67e-05	539.5	0.0004027	516.5	2.2496e-05
744.5	0.04916	484.5	3.929e-05	610.5	0.004051	620.5	3.433e-05	540.5	0.0004437	517.5	1.5156e-05
745.5	0.04943	485.5	4.568e-05	611.5	0.004333	621.5	3.622e-05	541.5	0.0005019	518.5	2.1069e-05
746.5	0.04945	486.5	3.671e-05	612.5	0.004685	622.5	3.551e-05	542.5	0.0005194	519.5	1.7753e-05
747.5	0.04976	487.5	3.763e-05	613.5	0.004623	623.5	3.362e-05	543.5	0.000666	520.5	2.58e-05
748.5	0.04995	488.5	3.977e-05	614.5	0.004817	624.5	3.0302e-05	544.5	0.000772	521.5	1.9411e-05
749.5	0.0502	489.5	4.9e-05	615.5	0.004838	625.5	3.835e-05	545.5	0.0008539	522.5	1.3253e-05
750.5	0.05067	490.5	4.095e-05	616.5	0.004924	626.5	2.5095e-05	546.5	0.0009252	523.5	1.6815e-05
751.5	0.05057	491.5	5.091e-05	617.5	0.005029	627.5	3.196e-05	547.5	0.0010057	524.5	1.9656e-05
752.5	0.05053	492.5	4.309e-05	618.5	0.0051	628.5	3.267e-05	548.5	0.0011821	525.5	2.0118e-05
753.5	0.05055	493.5	5.018e-05	619.5	0.005305	629.5	3.0067e-05	549.5	0.0013054	526.5	2.0362e-05
754.5	0.05105	494.5	4.239e-05	620.5	0.005392	630.5	3.575e-05	550.5	0.0013606	527.5	1.3729e-05
755.5	0.05098	495.5	4.475e-05	621.5	0.005387	631.5	2.7937e-05	551.5	0.0014785	528.5	1.8459e-05
756.5	0.05161	496.5	4.095e-05	622.5	0.005509	632.5	2.5568e-05	552.5	0.0015829	529.5	1.5387e-05
757.5	0.05257	497.5	4.284e-05	623.5	0.005416	633.5	3.1015e-05	553.5	0.0016593	530.5	2.0593e-05
758.5	0.05424	498.5	3.645e-05	624.5	0.005509	634.5	2.9355e-05	554.5	0.0017448	531.5	2.5569e-05
759.5	0.05519	499.5	3.269e-05	625.5	0.005749	635.5	2.912e-05	555.5	0.0017067	532.5	2.2021e-05
760.5	0.05565	500.5	3.693e-05	626.5	0.005714	636.5	2.8172e-05	556.5	0.0017446	533.5	1.8228e-05
761.5	0.05661	501.5	4.284e-05	627.5	0.005763	637.5	3.1488e-05	557.5	0.0018792	534.5	2.5337e-05
762.5	0.05714	502.5	3.881e-05	628.5	0.005801	638.5	3.835e-05	558.5	0.0018146	535.5	3.0775e-05
763.5	0.05809	503.5	3.387e-05	629.5	0.005947	639.5	2.912e-05	559.5	0.0019441	536.5	3.598e-05
764.5	0.05821	504.5	3.361e-05	630.5	0.006261	640.5	3.693e-05	560.5	0.0020689	537.5	4.048e-05
765.5	0.0575	505.5	3.269e-05	631.5	0.006212	641.5	4.569e-05	561.5	0.002148	538.5	3.0068e-05
766.5	0.05815	506.5	3.763e-05	632.5	0.006193	642.5	4.546e-05	562.5	0.002179	539.5	3.409e-05
767.5	0.05803	507.5	3.999e-05	633.5	0.006454	643.5	5.09e-05	563.5	0.0024164	540.5	4.641e-05
768.5	0.05763	508.5	3.077e-05	634.5	0.006894	644.5	6.226e-05	564.5	0.0026463	541.5	4.9e-05
769.5	0.05806	509.5	4.568e-05	635.5	0.007085	645.5	6.013e-05	565.5	0.002687	542.5	5.659e-05
770.5	0.05809	510.5	4.9e-05	636.5	0.007129	646.5	6.321e-05	566.5	0.00292	543.5	4.759e-05
771.5	0.05872	511.5	4.45e-05	637.5	0.007723	647.5	7.528e-05	567.5	0.003171	544.5	6.227e-05
772.5	0.06028	512.5	4.143e-05	638.5	0.008062	648.5	8.002e-05	568.5	0.003222	545.5	6.676e-05
773.5	0.06193	513.5	3.929e-05	639.5	0.00845	649.5	8.452e-05	569.5	0.003361	546.5	6.723e-05
774.5	0.06229	514.5	4.711e-05	640.5	0.008719	650.5	9.351e-05	570.5	0.003673	547.5	7.907e-05
775.5	0.06285	515.5	3.811e-05	641.5	0.009188	651.5	9.233e-05	571.5	0.003797	548.5	8.405e-05
776.5	0.0653	516.5	5.136e-05	642.5	0.009598	652.5	0.00011387	572.5	0.004045	549.5	8.759e-05
777.5	0.06656	517.5	4.711e-05	643.5	0.010111	653.5	0.00011908	573.5	0.004138	550.5	8.641e-05
778.5	0.06731	518.5	4.568e-05	644.5	0.010599	654.5	0.00013494	574.5	0.004357	551.5	8.925e-05
779.5	0.06752	519.5	4.073e-05	645.5	0.011086	655.5	0.00014796	575.5	0.004689	552.5	0.0001153
780.5	0.06762	520.5	3.741e-05	646.5	0.011653	656.5	0.0001669	576.5	0.004553	553.5	0.00011269
781.5	0.06737	521.5	4.261e-05	647.5	0.01198	657.5	0.0001785	577.5	0.004779	554.5	0.00013021
782.5	0.06744	522.5	4.213e-05	648.5	0.012518	658.5	0.00018253	578.5	0.004829	555.5	0.00010416
783.5	0.06758	523.5	3.977e-05	649.5	0.012888	659.5	0.00019224	579.5	0.005	556.5	0.00012192
784.5	0.06797	524.5	5.091e-05	650.5	0.013514	660.5	0.00020786	580.5	0.005263	557.5	0.0001108
785.5	0.0676	525.5	4.309e-05	651.5	0.014092	661.5	0.00024337	581.5	0.005345	558.5	0.00012926
786.5	0.06705	526.5	5.184e-05	652.5	0.014746	662.5	0.00024479	582.5	0.005386	559.5	0.00012618
787.5	0.06663	527.5	4.379e-05	653.5	0.015001	663.5	0.00027036	583.5	0.005482	560.5	0.00014275
788.5	0.06656	528.5	5.184e-05	654.5	0.015671	664.5	0.00028125	584.5	0.005657	561.5	0.00013448
789.5	0.06641	529.5	5.825e-05	655.5	0.015761	665.5	0.0003255	585.5	0.005741	562.5	0.00013518
790.5	0.06646	530.5	5.825e-05	656.5	0.016674	666.5	0.0003248	586.5	0.005909	563.5	0.00013873
791.5	0.06624	531.5	5.184e-05	657.5	0.017185	667.5	0.0003596	587.5	0.005915	564.5	0.00016643
792.5	0.06689	532.5	5.752e-05	658.5	0.017275	668.5	0.00037	588.5	0.006042	565.5	0.000183
793.5	0.06718	533.5	6.202e-05	659.5	0.017761	669.5	0.0003956	589.5	0.006203	566.5	0.00016264
794.5	0.0669	534.5	7.696e-05	660.5	0.018258	670.5	0.0004084	590.5	0.006254	567.5	0.0001868
795.5	0.0671	535.5	6.109e-05	661.5	0.01861	671.5	0.0004179	591.5	0.006491	568.5	0.00019603
796.5	0.06709	536.5	7.622e-05	662.5	0.01895	672.5	0.0004271	592.5	0.006671	569.5	0.00023153
797.5	0.06766	537.5	7.814e-05	663.5	0.019311	673.5	0.0004659	593.5	0.006878	570.5	0.00023769
798.5	0.06734	538.5	7.552e-05	664.5	0.019643	674.5	0.0004562	594.5	0.007091	571.5	0.00023153
799.5	0.06772	539.5	8.618e-05	665.5	0.020324	675.5	0.0004917	595.5	0.007282	572.5	0.00024266
800.5	0.06756	540.5	9.943e-05	666.5	0.020472	676.5	0.0005275	596.5	0.007713	573.5	0.00025757
801.5	0.06769	541.5	0.00010252	667.5	0.020547	677.5	0.0005374	597.5	0.007934	574.5	0.00027296
802.5	0.06808	542.5	0.00010415	668.5	0.020751	678.5	0.0005634	598.5	0.008285	575.5	0.00029546
803.5	0.06794	543.5	0.00012193	669.5	0.021022	679.5	0.0005814	599.5	0.008701	576.5	0.00031155
804.5	0.06826	544.5	0.00011717	670.5	0.021319	680.5	0.0005942	600.5	0.009021	577.5	0.00030492
805.5	0.06869	545.5	0.0001302	671.5	0.021407	681.5	0.0005985	601.5	0.009229	578.5	0.0003445
806.5	0.06907	546.5	0.00013068	672.5	0.021734	682.5	0.0006231	602.5	0.00994	579.5	0.0003397
807.5	0.06934	547.5	0.0001482	673.5	0.021831	683.5	0.0006681	603.5	0.010143	580.5	0.0003591
808.5	0.0694	548.5	0.00014654	674.5	0.022107	684.5	0.0006752	604.5	0.010506	581.5	0.0003672
809.5	0.06944	549.5	0.0001295	675.5	0.022366	685.5	0.0007121	605.5	0.010631	582.5	0.0003516
810.5	0.06977	550.5	0.00016809	676.5	0.022095	686.5	0.0006911	606.5	0.010973	583.5	0.000388
811.5	0.06993	551.5	0.00016454	677.5	0.022396	687.5	0.0007275	607.5	0.010973	584.5	0.0003733
812.5	0.07043	552.5	0.00017163	678.5	0.022763	688.5	0.0006974	608.5	0.011295	585.5	0.0004036
813.5	0.07047	553.5	0.00017399	679.5	0.022914	689.5	0.0007652	609.5	0.011355	586.5	0.0004001
814.5	0.07046	554.5	0.00018063	680.5	0.022799	690.5	0.000758	610.5	0.011424	587.5	0.00042
815.5	0.0711	555.5	0.00018325	681.5	0.023357	691.5	0.0007947	611.5	0.011459	588.5	0.000428
816.5	0.07121	556.5	0.00019554	682.5	0.023371	692.5	0.0007884	612.5	0.011333	589.5	0.0004001
817.5	0.07162	557.5	0.00019579	683.5	0.023116	693.5	0.0008253	613.5	0.011428	590.5	0.0004401
818.5	0.07183	558.5	0.00020952	684.5	0.02338	694.5	0.000763	614.5	0.011658	591.5	0.0004411
819.5	0.07207	559.5	0.00021095	685.5	0.023338	695.5	0.0007995	615.5	0.011774	592.5	0.000459
820.5	0.07199	560.5	0.00020052	686.5	0.023809	696.5	0.0007273	616.5	0.01169	593.5	0.0005166
821.5	0.07223	561.5	0.00023911	687.5	0.023488	697.5	0.0007332	617.5	0.011782	594.5	0.0005081
822.5	0.07253	562.5	0.00021568	688.5	0.024153	698.5	0.000724	618.5	0.012127	595.5	0.0005279
823.5	0.07279	563.5	0.00023674	689.5	0.024142	699.5	0.0007344	619.5	0.011933	596.5	0.000558
824.5	0.07324	564.5	0.00026611	690.5	0.024417	700.5	0.0006918	620.5	0.012107	597.5	0.0005904
825.5	0.07349	565.5	0.00026659	691.5	0.024486	701.5	0.0007554	621.5	0.012175	598.5	0.0006124
826.5	0.07404	566.5	0.00025331	692.5	0.024487	702.5	0.0007424	622.5	0.012436	599.5	0.0006714
827.5	0.07441	567.5	0.00027201	693.5	0.024609	703.5	0.0008068	623.5	0.012375	600.5	0.0007403
828.5	0.07496	568.5	0.00028526	694.5	0.024926	704.5	0.0007981	624.5	0.012279	601.5	0.0007784
829.5	0.07592	569.5	0.0003179	695.5	0.025609	705.5	0.0008629	625.5	0.012492	602.5	0.0008965
830.5	0.07588	570.5	0.00031131	696.5	0.025745	706.5	0.0009171	626.5	0.012641	603.5	0.0009598
831.5	0.07635	571.5	0.0003364	697.5	0.026373	707.5	0.0010033	627.5	0.012531	604.5	0.0010135
832.5	0.07676	572.5	0.000331	698.5	0.026745	708.5	0.0010973	628.5	0.012591	605.5	0.0012036
833.5	0.07703	573.5	0.0003435	699.5	0.026771	709.5	0.0011375	629.5	0.012607	606.5	0.0013021
834.5	0.07825	574.5	0.0003473	700.5	0.02744	710.5	0.001129	630.5	0.012627	607.5	0.0013589
835.5	0.0782	575.5	0.0003759	701.5	0.027582	711.5	0.0010644	631.5	0.012626	608.5	0.0015223
836.5	0.0782	576.5	0.0003937	702.5	0.027638	712.5	0.0011089	632.5	0.013049	609.5	0.0015563
837.5	0.07857	577.5	0.0003968	703.5	0.02765	713.5	0.0010639	633.5	0.013048	610.5	0.0016304
838.5	0.07909	578.5	0.0003975	704.5	0.027164	714.5	0.001081	634.5	0.013567	611.5	0.0016828
839.5	0.07937	579.5	0.0004252	705.5	0.026957	715.5	0.0010807	635.5	0.013437	612.5	0.0018464
840.5	0.07915	580.5	0.0004249	706.5	0.026817	716.5	0.0010793	636.5	0.01364	613.5	0.0017441
841.5	0.07962	581.5	0.0004262	707.5	0.026275	717.5	0.0010732	637.5	0.01408	614.5	0.0018402
842.5	0.08013	582.5	0.0004602	708.5	0.026173	718.5	0.0010997	638.5	0.014029	615.5	0.0017846
843.5	0.08042	583.5	0.00046	709.5	0.025907	719.5	0.0011437	639.5	0.014284	616.5	0.0017595
844.5	0.08028	584.5	0.000468	710.5	0.025862	720.5	0.0011241	640.5	0.014137	617.5	0.0017848
845.5	0.08076	585.5	0.0004903	711.5	0.026227	721.5	0.0010788	641.5	0.014111	618.5	0.0016937
846.5	0.08045	586.5	0.000487	712.5	0.026664	722.5	0.0010689	642.5	0.014005	619.5	0.0016974
847.5	0.07946	587.5	0.0005031	713.5	0.026926	723.5	0.0010845	643.5	0.013629	620.5	0.0016006
848.5	0.07958	588.5	0.0005585	714.5	0.02727	724.5	0.0009964	644.5	0.013401	621.5	0.0016089
849.5	0.08003	589.5	0.000545	715.5	0.02766	725.5	0.0009941	645.5	0.013031	622.5	0.0015194
850.5	0.08035	590.5	0.0005447	716.5	0.02788	726.5	0.0009278	646.5	0.012989	623.5	0.0015313
851.5	0.07982	591.5	0.0005426	717.5	0.028105	727.5	0.0009257	647.5	0.012571	624.5	0.0015563
852.5	0.08039	592.5	0.0005784	718.5	0.028128	728.5	0.000951	648.5	0.011777	625.5	0.001437
853.5	0.08097	593.5	0.0006004	719.5	0.028102	729.5	0.0009264	649.5	0.011274	626.5	0.001437
854.5	0.08061	594.5	0.0006215	720.5	0.028375	730.5	0.000995	650.5	0.010607	627.5	0.0013589
855.5	0.08091	595.5	0.0006371	721.5	0.029081	731.5	0.0009432	651.5	0.009695	628.5	0.0013487
856.5	0.08104	596.5	0.0006633	722.5	0.029262	732.5	0.0009408	652.5	0.009012	629.5	0.0012978
857.5	0.08053	597.5	0.0006868	723.5	0.029742	733.5	0.0009744	653.5	0.008422	630.5	0.0013371
858.5	0.08072	598.5	0.0007242	724.5	0.030485	734.5	0.0010272	654.5	0.007706	631.5	0.0012962
859.5	0.08074	599.5	0.0007697	725.5	0.031049	735.5	0.0009635	655.5	0.007108	632.5	0.0013542
860.5	0.08034	600.5	0.0008411	726.5	0.03167	736.5	0.0009415	656.5	0.006224	633.5	0.0013101
861.5	0.07928	601.5	0.0009001	727.5	0.03188	737.5	0.0008984	657.5	0.005741	634.5	0.0013956
862.5	0.07922	602.5	0.0009612	728.5	0.0327	738.5	0.000933	658.5	0.005106	635.5	0.0014714
863.5	0.07891	603.5	0.001005	729.5	0.0327	739.5	0.0008788	659.5	0.004325	636.5	0.0015026
864.5	0.07837	604.5	0.0010587	730.5	0.0331	740.5	0.000844	660.5	0.004075	637.5	0.0016226
865.5	0.0782	605.5	0.0011449	731.5	0.03296	741.5	0.0007583	661.5	0.003548	638.5	0.0017472
866.5	0.07802	606.5	0.0011861	732.5	0.03307	742.5	0.0006877	662.5	0.003208	639.5	0.0018179
867.5	0.07786	607.5	0.0012723	733.5	0.03341	743.5	0.0006586	663.5	0.0027985	640.5	0.0020331
868.5	0.07724	608.5	0.0014022	734.5	0.03342	744.5	0.0006418	664.5	0.0024323	641.5	0.0020585
869.5	0.0772	609.5	0.0014164	735.5	0.03388	745.5	0.0006018	665.5	0.0021588	642.5	0.0022192
870.5	0.07731	610.5	0.0014103	736.5	0.03431	746.5	0.0005864	666.5	0.0019687	643.5	0.0024789
871.5	0.07694	611.5	0.0015784	737.5	0.03448	747.5	0.0005689	667.5	0.0017862	644.5	0.0025852
872.5	0.07682	612.5	0.0015902	738.5	0.03525	748.5	0.0005736	668.5	0.0015045	645.5	0.0028385
873.5	0.07652	613.5	0.0016262	739.5	0.0365	749.5	0.0005649	669.5	0.0012857	646.5	0.0030897
874.5	0.07667	614.5	0.0016113	740.5	0.03754	750.5	0.0005545	670.5	0.0012001	647.5	0.003272
875.5	0.07628	615.5	0.0016205	741.5	0.03835	751.5	0.0005466	671.5	0.0011359	648.5	0.003654
876.5	0.07619	616.5	0.0016136	742.5	0.03929	752.5	0.0005152	672.5	0.001049	649.5	0.003763
877.5	0.07613	617.5	0.0016326	743.5	0.04063	753.5	0.0004567	673.5	0.0009252	650.5	0.004124
878.5	0.07627	618.5	0.0016598	744.5	0.04174	754.5	0.0004706	674.5	0.0008364	651.5	0.004371
879.5	0.07573	619.5	0.0016548	745.5	0.04223	755.5	0.0004515	675.5	0.0007822	652.5	0.004518
880.5	0.07594	620.5	0.0016773	746.5	0.04322	756.5	0.0004986	676.5	0.0006823	653.5	0.005017
881.5	0.07594	621.5	0.0015982	747.5	0.04365	757.5	0.000483	677.5	0.0006529	654.5	0.005147
882.5	0.07616	622.5	0.001648	748.5	0.04362	758.5	0.000611	678.5	0.0006008	655.5	0.005491
883.5	0.07559	623.5	0.0016487	749.5	0.04512	759.5	0.0006132	679.5	0.0005712	656.5	0.005774
884.5	0.07567	624.5	0.0016174	750.5	0.04526	760.5	0.0006861	680.5	0.0005194	657.5	0.005965
885.5	0.07569	625.5	0.0016068	751.5	0.04596	761.5	0.0006799	681.5	0.0004811	658.5	0.006136
886.5	0.07562	626.5	0.0016402	752.5	0.04681	762.5	0.0007434	682.5	0.0004815	659.5	0.006634
887.5	0.07558	627.5	0.0015859	753.5	0.04807	763.5	0.0007261	683.5	0.0003781	660.5	0.006671
888.5	0.07491	628.5	0.0016328	754.5	0.04822	764.5	0.0007214	684.5	0.0003778	661.5	0.0071
889.5	0.07401	629.5	0.0016151	755.5	0.04875	765.5	0.000675	685.5	0.0003395	662.5	0.007266
890.5	0.07364	630.5	0.0015814	756.5	0.0484	766.5	0.0006428	686.5	0.0003272	663.5	0.007306
891.5	0.07262	631.5	0.0016813	757.5	0.04816	767.5	0.0005819	687.5	0.00030233	664.5	0.007596
892.5	0.07173	632.5	0.0016139	758.5	0.04758	768.5	0.0005949	688.5	0.00029072	665.5	0.007779
893.5	0.07051	633.5	0.0016463	759.5	0.04654	769.5	0.0005578	689.5	0.00025637	666.5	0.007598
894.5	0.06887	634.5	0.0017505	760.5	0.04559	770.5	0.0005601	690.5	0.00023652	667.5	0.007997
895.5	0.06736	635.5	0.0017995	761.5	0.04501	771.5	0.0005855	691.5	0.0002443	668.5	0.008076
896.5	0.06624	636.5	0.0018004	762.5	0.04452	772.5	0.0007287	692.5	0.00023154	669.5	0.008156
897.5	0.06494	637.5	0.0020033	763.5	0.04463	773.5	0.0009108	693.5	0.00025803	670.5	0.008307
898.5	0.06358	638.5	0.002018	764.5	0.04516	774.5	0.0014328	694.5	0.00022776	671.5	0.008157
899.5	0.06268	639.5	0.0022427	765.5	0.04584	775.5	0.0019304	695.5	0.00023248	672.5	0.008556
900.5	0.06161	640.5	0.0022872	766.5	0.04675	776.5	0.0023156	696.5	0.00025969	673.5	0.008521
901.5	0.06104	641.5	0.0024728	767.5	0.04761	777.5	0.0025466	697.5	0.00026845	674.5	0.008463
902.5	0.0602	642.5	0.0025364	768.5	0.04912	778.5	0.0025533	698.5	0.00031202	675.5	0.008733
903.5	0.05925	643.5	0.0026925	769.5	0.04957	779.5	0.0025552	699.5	0.0003366	676.5	0.008616
904.5	0.05852	644.5	0.0028591	770.5	0.04977	780.5	0.0024474	700.5	0.0003175	677.5	0.008825
905.5	0.05854	645.5	0.0030123	771.5	0.04906	781.5	0.0023932	701.5	0.0003238	678.5	0.008751
906.5	0.0577	646.5	0.003236	772.5	0.04636	782.5	0.002251	702.5	0.00029285	679.5	0.008708
907.5	0.05756	647.5	0.003417	773.5	0.04197	783.5	0.0022266	703.5	0.00025093	680.5	0.008643
908.5	0.05739	648.5	0.003706	774.5	0.03551	784.5	0.0022978	704.5	0.00023937	681.5	0.008743
909.5	0.05745	649.5	0.003755	775.5	0.0313	785.5	0.0021567	705.5	0.00019604	682.5	0.008803
910.5	0.05769	650.5	0.003832	776.5	0.030641	786.5	0.0020914	706.5	0.00017164	683.5	0.00865
911.5	0.05739	651.5	0.004198	777.5	0.03182	787.5	0.0019908	707.5	0.00013567	684.5	0.008742
912.5	0.05753	652.5	0.00428	778.5	0.0325	788.5	0.0018916	708.5	0.00013495	685.5	0.008698
913.5	0.05779	653.5	0.004553	779.5	0.031608	789.5	0.0018163	709.5	0.00013707	686.5	0.008669
914.5	0.05793	654.5	0.004809	780.5	0.031231	790.5	0.0016636	710.5	0.00012785	687.5	0.008602
915.5	0.05852	655.5	0.004813	781.5	0.030702	791.5	0.0016212	711.5	0.00013401	688.5	0.008581
916.5	0.05886	656.5	0.005167	782.5	0.030519	792.5	0.001536	712.5	0.00014158	689.5	0.008696
917.5	0.05971	657.5	0.005253	783.5	0.030632	793.5	0.0014806	713.5	0.00013801	690.5	0.008681
918.5	0.06038	658.5	0.005474	784.5	0.030581	794.5	0.0014588	714.5	0.00014179	691.5	0.008633
919.5	0.06058	659.5	0.005493	785.5	0.030786	795.5	0.0015447	715.5	0.00012075	692.5	0.008679
920.5	0.06131	660.5	0.005731	786.5	0.030784	796.5	0.0015632	716.5	0.00015387	693.5	0.008806
921.5	0.06209	661.5	0.005713	787.5	0.031047	797.5	0.0015923	717.5	0.00014562	694.5	0.008762
922.5	0.06251	662.5	0.005888	788.5	0.031205	798.5	0.0015831	718.5	0.00013469	695.5	0.008836
923.5	0.06281	663.5	0.006138	789.5	0.03197	799.5	0.0016167	719.5	0.00013401	696.5	0.008862
924.5	0.06326	664.5	0.006126	790.5	0.0328	800.5	0.001715	720.5	0.00013044	697.5	0.00923
925.5	0.06362	665.5	0.006316	791.5	0.0336	801.5	0.0016522	721.5	0.00014702	698.5	0.009131
926.5	0.06421	666.5	0.006286	792.5	0.03408	802.5	0.0016328	722.5	0.0001193	699.5	0.009206
927.5	0.06476	667.5	0.006345	793.5	0.03434	803.5	0.0016326	723.5	0.000165	700.5	0.009301
928.5	0.06497	668.5	0.00649	794.5	0.03428	804.5	0.0017318	724.5	0.00015506	701.5	0.009405
929.5	0.0654	669.5	0.006589	795.5	0.0347	805.5	0.0016757	725.5	0.0001804	702.5	0.009228
930.5	0.06518	670.5	0.006661	796.5	0.03422	806.5	0.0017027	726.5	0.00015956	703.5	0.009099
931.5	0.06567	671.5	0.006745	797.5	0.03404	807.5	0.0016785	727.5	0.00017091	704.5	0.008821
932.5	0.06561	672.5	0.006698	798.5	0.03398	808.5	0.0016581	728.5	0.00017755	705.5	0.0088
933.5	0.06565	673.5	0.006834	799.5	0.03373	809.5	0.0016416	729.5	0.00017589	706.5	0.008485
934.5	0.06561	674.5	0.006971	800.5	0.03356	810.5	0.0016352	730.5	0.0001804	707.5	0.00819
935.5	0.06569	675.5	0.007033	801.5	0.03354	811.5	0.0016229	731.5	0.00018159	708.5	0.007949
936.5	0.06562	676.5	0.007016	802.5	0.03345	812.5	0.0016129	732.5	0.00021118	709.5	0.007775
937.5	0.06557	677.5	0.007067	803.5	0.03367	813.5	0.0015987	733.5	0.00015412	710.5	0.007763
938.5	0.06517	678.5	0.007119	804.5	0.03354	814.5	0.0015329	734.5	0.0001818	711.5	0.007762
939.5	0.06479	679.5	0.007361	805.5	0.03375	815.5	0.0015372	735.5	0.00022253	712.5	0.007948
940.5	0.06489	680.5	0.007338	806.5	0.0335	816.5	0.0015523	736.5	0.00017423	713.5	0.007944
941.5	0.06475	681.5	0.007388	807.5	0.03342	817.5	0.00162	737.5	0.00020148	714.5	0.008083
942.5	0.06414	682.5	0.007442	808.5	0.03352	818.5	0.001675	738.5	0.00019081	715.5	0.008119
943.5	0.06399	683.5	0.007587	809.5	0.0333	819.5	0.0016847	739.5	0.00023248	716.5	0.008314
944.5	0.06321	684.5	0.007582	810.5	0.03365	820.5	0.0016491	740.5	0.00028409	717.5	0.008245
945.5	0.06322	685.5	0.007575	811.5	0.03411	821.5	0.001768	741.5	0.0003229	718.5	0.008089
946.5	0.06258	686.5	0.007804	812.5	0.03463	822.5	0.0016811	742.5	0.0004022	719.5	0.008225
947.5	0.06232	687.5	0.007807	813.5	0.03452	823.5	0.0017841	743.5	0.0004957	720.5	0.008146
948.5	0.06179	688.5	0.007955	814.5	0.03477	824.5	0.0017448	744.5	0.0005864	721.5	0.008384
949.5	0.06148	689.5	0.008093	815.5	0.03452	825.5	0.0018864	745.5	0.0006229	722.5	0.008572
950.5	0.06082	690.5	0.008062	816.5	0.03478	826.5	0.0019091	746.5	0.0007301	723.5	0.008749
951.5	0.06016	691.5	0.008385	817.5	0.03471	827.5	0.0019768	747.5	0.000776	724.5	0.008864
952.5	0.05949	692.5	0.008285	818.5	0.03425	828.5	0.0019931	748.5	0.0008009	725.5	0.009257
953.5	0.05918	693.5	0.008294	819.5	0.03403	829.5	0.0020417	749.5	0.0009157	726.5	0.009178
954.5	0.05835	694.5	0.008505	820.5	0.034	830.5	0.0020294	750.5	0.0010106	727.5	0.009405
955.5	0.05793	695.5	0.008725	821.5	0.03375	831.5	0.002143	751.5	0.0010315	728.5	0.009604
956.5	0.0575	696.5	0.008705	822.5	0.03348	832.5	0.0021373	752.5	0.0011219	729.5	0.009621
957.5	0.05699	697.5	0.008837	823.5	0.03305	833.5	0.0021527	753.5	0.0013357	730.5	0.009446
958.5	0.05626	698.5	0.008948	824.5	0.03288	834.5	0.0021402	754.5	0.0014519	731.5	0.009424
959.5	0.05598	699.5	0.009071	825.5	0.03249	835.5	0.00217	755.5	0.0015952	732.5	0.009636
960.5	0.05551	700.5	0.009152	826.5	0.03256	836.5	0.0021903	756.5	0.0013861	733.5	0.00951
961.5	0.05548	701.5	0.009224	827.5	0.03214	837.5	0.002224	757.5	0.0011991	734.5	0.009571
962.5	0.05481	702.5	0.009413	828.5	0.03203	838.5	0.0022583	758.5	0.0010156	735.5	0.0095
963.5	0.05498	703.5	0.009553	829.5	0.03201	839.5	0.0022235	759.5	0.0008127	736.5	0.009604
964.5	0.05496	704.5	0.009536	830.5	0.03206	840.5	0.0021754	760.5	0.0006212	737.5	0.0098
965.5	0.05511	705.5	0.009596	831.5	0.03178	841.5	0.0022763	761.5	0.0005549	738.5	0.010042
966.5	0.05535	706.5	0.009624	832.5	0.03179	842.5	0.0021612	762.5	0.0004713	739.5	0.010449
967.5	0.05544	707.5	0.009794	833.5	0.031542	843.5	0.0021233	763.5	0.0004553	740.5	0.010674
968.5	0.05588	708.5	0.009976	834.5	0.031618	844.5	0.0022756	764.5	0.0005194	741.5	0.010787
969.5	0.05645	709.5	0.010164	835.5	0.03172	845.5	0.002156	765.5	0.0006465	742.5	0.01106
970.5	0.05683	710.5	0.010196	836.5	0.03167	846.5	0.0020684	766.5	0.0007337	743.5	0.011536
971.5	0.05664	711.5	0.010295	837.5	0.03172	847.5	0.0021795	767.5	0.0007966	744.5	0.011401
972.5	0.05601	712.5	0.01036	838.5	0.03165	848.5	0.0021236	768.5	0.0010708	745.5	0.011576
973.5	0.05536	713.5	0.010605	839.5	0.031608	849.5	0.0022498	769.5	0.0011418	746.5	0.012081
974.5	0.05458	714.5	0.010652	840.5	0.03177	850.5	0.0020625	770.5	0.0012007	747.5	0.011969
975.5	0.05304	715.5	0.010866	841.5	0.031547	851.5	0.0020289	771.5	0.0010339	748.5	0.012036
976.5	0.05125	716.5	0.011009	842.5	0.031614	852.5	0.0020826	772.5	0.0005997	749.5	0.012295
977.5	0.04994	717.5	0.011008	843.5	0.03164	853.5	0.0020642	773.5	0.00030352	750.5	0.012122
978.5	0.04828	718.5	0.011063	844.5	0.03164	854.5	0.0021162	774.5	0.00015153	751.5	0.0122
979.5	0.04782	719.5	0.011187	845.5	0.031544	855.5	0.001982	775.5	0.00017164	752.5	0.012545
980.5	0.04757	720.5	0.011344	846.5	0.031374	856.5	0.0020159	776.5	0.00028005	753.5	0.012584
981.5	0.04715	721.5	0.011563	847.5	0.031327	857.5	0.0019089	777.5	0.0004352	754.5	0.012427
982.5	0.04727	722.5	0.011648	848.5	0.031438	858.5	0.0019515	778.5	0.0004638	755.5	0.012437
983.5	0.04753	723.5	0.011817	849.5	0.031461	859.5	0.0019598	779.5	0.0004269	756.5	0.012304
984.5	0.04766	724.5	0.011876	850.5	0.031448	860.5	0.0020478	780.5	0.0003262	757.5	0.01255
985.5	0.04792	725.5	0.012082	851.5	0.03163	861.5	0.0019853	781.5	0.00028669	758.5	0.01238
986.5	0.04818	726.5	0.012127	852.5	0.03154	862.5	0.002013	782.5	0.00025544	759.5	0.012277
987.5	0.04852	727.5	0.012392	853.5	0.031616	863.5	0.0019972	783.5	0.00022988	760.5	0.012291
988.5	0.04815	728.5	0.012431	854.5	0.03175	864.5	0.0020478	784.5	0.00019579	761.5	0.012072
989.5	0.04733	729.5	0.012552	855.5	0.03195	865.5	0.0019626	785.5	0.00020051	762.5	0.011873
990.5	0.04668	730.5	0.012666	856.5	0.03179	866.5	0.0019849	786.5	0.00018511	763.5	0.012125
991.5	0.04483	731.5	0.012859	857.5	0.03186	867.5	0.0019735	787.5	0.00017733	764.5	0.012081
992.5	0.04323	732.5	0.012934	858.5	0.03198	868.5	0.0019678	788.5	0.0001508	765.5	0.012276
993.5	0.0411	733.5	0.013247	859.5	0.03179	869.5	0.0019486	789.5	0.00012002	766.5	0.012553
994.5	0.03927	734.5	0.01333	860.5	0.03194	870.5	0.0020043	790.5	0.00012666	767.5	0.013011
995.5	0.03825	735.5	0.013622	861.5	0.03228	871.5	0.0021027	791.5	0.00013567	768.5	0.012964
996.5	0.0379	736.5	0.013542	862.5	0.0321	872.5	0.0020758	792.5	0.00012831	769.5	0.013113
997.5	0.03788	737.5	0.013834	863.5	0.03189	873.5	0.0020388	793.5	0.00012572	770.5	0.012977
998.5	0.03768	738.5	0.014046	864.5	0.03198	874.5	0.0021181	794.5	0.00012287	771.5	0.013054
999.5	0.03762	739.5	0.014259	865.5	0.03209	875.5	0.0020469	795.5	0.00013682	772.5	0.012539
1000.5	0.03755	740.5	0.014487	866.5	0.03194	876.5	0.0021435	796.5	0.000125	773.5	0.011462
1001.5	0.03712	741.5	0.014805	867.5	0.03202	877.5	0.0021934	797.5	0.0001423	774.5	0.008565
1002.5	0.03702	742.5	0.015385	868.5	0.0317	878.5	0.0022491	798.5	0.00012215	775.5	0.005387
1003.5	0.0368	743.5	0.01554	869.5	0.03177	879.5	0.0023724	799.5	0.0001193	776.5	0.003494
1004.5	0.0367	744.5	0.015915	870.5	0.03184	880.5	0.0022422	800.5	0.00010939	777.5	0.0027881
1005.5	0.03673	745.5	0.016352	871.5	0.0318	881.5	0.0023215	801.5	0.00013188	778.5	0.0026849
1006.5	0.03691	746.5	0.016464	872.5	0.03197	882.5	0.0023274	802.5	0.00013422	779.5	0.0028468
1007.5	0.03672	747.5	0.016649	873.5	0.03196	883.5	0.0024863	803.5	0.00012972	780.5	0.0031271
1008.5	0.03688	748.5	0.016891	874.5	0.03203	884.5	0.0024875	804.5	0.0001366	781.5	0.003511
1009.5	0.03705	749.5	0.017181	875.5	0.031579	885.5	0.0026447	805.5	0.00012972	782.5	0.003656
1010.5	0.0367	750.5	0.017501	876.5	0.031468	886.5	0.0026854	806.5	0.00014842	783.5	0.003791
1011.5	0.03624	751.5	0.017785	877.5	0.031572	887.5	0.0027834	807.5	0.00012593	784.5	0.004067
1012.5	0.03595	752.5	0.018176	878.5	0.0318	888.5	0.0027933	808.5	0.000125	785.5	0.004397
1013.5	0.03563	753.5	0.018603	879.5	0.031566	889.5	0.0027599	809.5	0.00012972	786.5	0.004629
1014.5	0.03579	754.5	0.019107	880.5	0.03166	890.5	0.0029006	810.5	0.00013235	787.5	0.005113
1015.5	0.03534	755.5	0.019139	881.5	0.03167	891.5	0.0029079	811.5	0.00010229	788.5	0.005525
1016.5	0.03514	756.5	0.019418	882.5	0.03175	892.5	0.003058	812.5	0.00011955	789.5	0.006058
1017.5	0.03478	757.5	0.019659	883.5	0.03237	893.5	0.003187	813.5	0.00010723	790.5	0.006744
1018.5	0.03427	758.5	0.019416	884.5	0.0327	894.5	0.003192	814.5	0.00010323	791.5	0.007313
1019.5	0.03388	759.5	0.019562	885.5	0.03296	895.5	0.0031465	815.5	9.468e-05	792.5	0.007791
1020.5	0.03329	760.5	0.019394	886.5	0.03319	896.5	0.003301	816.5	0.00010038	793.5	0.007969
1021.5	0.03287	761.5	0.019678	887.5	0.03409	897.5	0.003181	817.5	0.00011365	794.5	0.007898
1022.5	0.03254	762.5	0.019784	888.5	0.03474	898.5	0.003263	818.5	0.00012972	795.5	0.008012
1023.5	0.03228	763.5	0.020047	889.5	0.03569	899.5	0.003325	819.5	0.00010867	796.5	0.007886
1024.5	0.03221	764.5	0.020474	890.5	0.0364	900.5	0.003354	820.5	0.00010297	797.5	0.007756
1025.5	0.03207	765.5	0.020946	891.5	0.0373	901.5	0.00319	821.5	0.00014417	798.5	0.007695
1026.5	0.03224	766.5	0.021482	892.5	0.03844	902.5	0.00338	822.5	0.00010323	799.5	0.007478
1027.5	0.03203	767.5	0.022107	893.5	0.03994	903.5	0.003294	823.5	0.00012049	800.5	0.007473
1028.5	0.03209	768.5	0.022833	894.5	0.04098	904.5	0.003421	824.5	0.00012904	801.5	0.00731
1029.5	0.03209	769.5	0.023328	895.5	0.04228	905.5	0.003512	825.5	0.00015531	802.5	0.007244
1030.5	0.03238	770.5	0.023814	896.5	0.04339	906.5	0.003495	826.5	0.00014464	803.5	0.007411
1031.5	0.03232	771.5	0.023963	897.5	0.04479	907.5	0.003314	827.5	0.00016241	804.5	0.007188
1032.5	0.03274	772.5	0.023607	898.5	0.04587	908.5	0.003436	828.5	0.00016381	805.5	0.007105
1033.5	0.03283	773.5	0.023027	899.5	0.04713	909.5	0.003347	829.5	0.00016122	806.5	0.007109
1034.5	0.0335	774.5	0.022479	900.5	0.04788	910.5	0.003388	830.5	0.00017189	807.5	0.007138
1035.5	0.0336	775.5	0.024841	901.5	0.04876	911.5	0.003316	831.5	0.00021424	808.5	0.007092
1036.5	0.03398	776.5	0.027928	902.5	0.04973	912.5	0.003463	832.5	0.00017589	809.5	0.007084
1037.5	0.03408	777.5	0.030422	903.5	0.05026	913.5	0.003409	833.5	0.0002301	810.5	0.007216
1038.5	0.03398	778.5	0.03192	904.5	0.05088	914.5	0.003322	834.5	0.00023273	811.5	0.007689
1039.5	0.03427	779.5	0.03094	905.5	0.05141	915.5	0.003277	835.5	0.00022419	812.5	0.007701
1040.5	0.03422	780.5	0.029406	906.5	0.05181	916.5	0.003562	836.5	0.00021662	813.5	0.007837
1041.5	0.03395	781.5	0.028086	907.5	0.05174	917.5	0.003233	837.5	0.00022325	814.5	0.008039
1042.5	0.03324	782.5	0.027656	908.5	0.0518	918.5	0.003266	838.5	0.00021734	815.5	0.008134
1043.5	0.03289	783.5	0.027073	909.5	0.05172	919.5	0.003175	839.5	0.00022019	816.5	0.008253
1044.5	0.03308	784.5	0.026851	910.5	0.05137	920.5	0.0031286	840.5	0.00020905	817.5	0.008176
1045.5	0.03166	785.5	0.026178	911.5	0.05139	921.5	0.00323	841.5	0.00021164	818.5	0.007797
1046.5	0.03197	786.5	0.02585	912.5	0.051	922.5	0.0031136	842.5	0.00021968	819.5	0.007765
1047.5	0.031615	787.5	0.025347	913.5	0.05027	923.5	0.0031413	843.5	0.00022942	820.5	0.007419
1048.5	0.031588	788.5	0.024932	914.5	0.05003	924.5	0.0031546	844.5	0.00020761	821.5	0.007402
1049.5	0.031548	789.5	0.024412	915.5	0.04954	925.5	0.0030921	845.5	0.00024362	822.5	0.007115
1050.5	0.03185	790.5	0.0242	916.5	0.04864	926.5	0.0031229	846.5	0.00020595	823.5	0.006939
1051.5	0.03223	791.5	0.024194	917.5	0.04782	927.5	0.003164	847.5	0.00020977	824.5	0.006606
1052.5	0.03188	792.5	0.024263	918.5	0.04677	928.5	0.0031158	848.5	0.00022206	825.5	0.006361
1053.5	0.03211	793.5	0.024252	919.5	0.04611	929.5	0.0031106	849.5	0.00017283	826.5	0.006165
1054.5	0.03163	794.5	0.02421	920.5	0.04549	930.5	0.0030275	850.5	0.00017376	827.5	0.006043
1055.5	0.031088	795.5	0.024408	921.5	0.04491	931.5	0.0029491	851.5	0.00016951	828.5	0.005726
1056.5	0.030178	796.5	0.024245	922.5	0.04437	932.5	0.0030464	852.5	0.0001733	829.5	0.005561
1057.5	0.029428	797.5	0.024171	923.5	0.04328	933.5	0.003009	853.5	0.00019863	830.5	0.005353
1058.5	0.028499	798.5	0.024556	924.5	0.04297	934.5	0.0030208	854.5	0.00018159	831.5	0.005259
1059.5	0.027181	799.5	0.02458	925.5	0.04219	935.5	0.0029915	855.5	0.00016241	832.5	0.005101
1060.5	0.026264	800.5	0.024734	926.5	0.04173	936.5	0.0030322	856.5	0.00017636	833.5	0.005037
1061.5	0.025334	801.5	0.024395	927.5	0.04091	937.5	0.0030727	857.5	0.00016454	834.5	0.005065
1062.5	0.024693	802.5	0.024936	928.5	0.0402	938.5	0.0029735	858.5	0.00016479	835.5	0.00486
1063.5	0.023986	803.5	0.025043	929.5	0.03989	939.5	0.0029302	859.5	0.00015055	836.5	0.004918
1064.5	0.022961	804.5	0.025093	930.5	0.03968	940.5	0.0030081	860.5	0.00013516	837.5	0.004785
1065.5	0.022503	805.5	0.024936	931.5	0.03947	941.5	0.0030677	861.5	0.00014064	838.5	0.004758
1066.5	0.021907	806.5	0.025011	932.5	0.03908	942.5	0.0030722	862.5	0.0001579	839.5	0.004659
1067.5	0.02107	807.5	0.02541	933.5	0.03916	943.5	0.0030573	863.5	0.00015837	840.5	0.004836
1068.5	0.02045	808.5	0.025468	934.5	0.0387	944.5	0.0030523	864.5	0.00016454	841.5	0.004821
1069.5	0.019817	809.5	0.025639	935.5	0.03899	945.5	0.0030504	865.5	0.00015008	842.5	0.004815
1070.5	0.019447	810.5	0.025632	936.5	0.03858	946.5	0.0030618	866.5	0.00015837	843.5	0.00499
1071.5	0.018737	811.5	0.025831	937.5	0.03905	947.5	0.003179	867.5	0.00015412	844.5	0.004927
1072.5	0.01808	812.5	0.025826	938.5	0.03875	948.5	0.003208	868.5	0.00017376	845.5	0.005082
1073.5	0.017255	813.5	0.026209	939.5	0.03892	949.5	0.0031037	869.5	0.0001662	846.5	0.005022
1074.5	0.016826	814.5	0.026146	940.5	0.03885	950.5	0.0030514	870.5	0.00018112	847.5	0.005049
1075.5	0.016321	815.5	0.026041	941.5	0.03926	951.5	0.0030653	871.5	0.00015412	848.5	0.005199
1076.5	0.015616	816.5	0.026225	942.5	0.03988	952.5	0.003181	872.5	0.00017661	849.5	0.005176
1077.5	0.015077	817.5	0.026473	943.5	0.03953	953.5	0.003283	873.5	0.00018397	850.5	0.00547
1078.5	0.014455	818.5	0.026534	944.5	0.04046	954.5	0.003225	874.5	0.00021874	851.5	0.00552
1079.5	0.013924	819.5	0.026605	945.5	0.04055	955.5	0.003288	875.5	0.00021045	852.5	0.005534
1080.5	0.013335	820.5	0.026578	946.5	0.04068	956.5	0.003204	876.5	0.00017117	853.5	0.00567
1081.5	0.01244	821.5	0.026761	947.5	0.04124	957.5	0.003174	877.5	0.00018159	854.5	0.005708
1082.5	0.011986	822.5	0.027254	948.5	0.04147	958.5	0.0033	878.5	0.00019532	855.5	0.005796
1083.5	0.011266	823.5	0.027507	949.5	0.04215	959.5	0.003231	879.5	0.00022465	856.5	0.005997
1084.5	0.010747	824.5	0.02732	950.5	0.04271	960.5	0.003357	880.5	0.0002443	857.5	0.005985
1085.5	0.01043	825.5	0.027985	951.5	0.04329	961.5	0.003224	881.5	0.00027652	858.5	0.006073
1086.5	0.010078	826.5	0.027829	952.5	0.04362	962.5	0.003235	882.5	0.00029026	859.5	0.006257
1087.5	0.009668	827.5	0.028208	953.5	0.04403	963.5	0.003342	883.5	0.0003357	860.5	0.006269
1088.5	0.009335	828.5	0.028436	954.5	0.04483	964.5	0.003302	884.5	0.0004346	861.5	0.006291
1089.5	0.00896	829.5	0.028655	955.5	0.04525	965.5	0.003345	885.5	0.0004981	862.5	0.006319
1090.5	0.008925	830.5	0.028926	956.5	0.04543	966.5	0.003276	886.5	0.0005277	863.5	0.006245
1091.5	0.008626	831.5	0.029095	957.5	0.04607	967.5	0.003252	887.5	0.000625	864.5	0.006397
1092.5	0.008432	832.5	0.029314	958.5	0.04665	968.5	0.003248	888.5	0.0007533	865.5	0.006399
1093.5	0.008184	833.5	0.02933	959.5	0.04684	969.5	0.003216	889.5	0.0008906	866.5	0.006419
1094.5	0.007957	834.5	0.029193	960.5	0.04741	970.5	0.0031503	890.5	0.0010767	867.5	0.006438
1095.5	0.007924	835.5	0.029571	961.5	0.047	971.5	0.003328	891.5	0.0013156	868.5	0.006312
1096.5	0.007594	836.5	0.02957	962.5	0.0474	972.5	0.003203	892.5	0.0014936	869.5	0.006367
1097.5	0.007388	837.5	0.029444	963.5	0.04739	973.5	0.003269	893.5	0.0018407	870.5	0.006247
1098.5	0.007114	838.5	0.029859	964.5	0.04712	974.5	0.003258	894.5	0.0021551	871.5	0.006227
1099.5	0.006819	839.5	0.030004	965.5	0.04752	975.5	0.003395	895.5	0.0025587	872.5	0.006022
1100.5	0.006665	840.5	0.029987	966.5	0.04687	976.5	0.003365	896.5	0.0029612	873.5	0.005929
1101.5	0.006503	841.5	0.029814	967.5	0.04646	977.5	0.003314	897.5	0.003601	874.5	0.005853
1102.5	0.006299	842.5	0.030026	968.5	0.04614	978.5	0.003349	898.5	0.004172	875.5	0.005633
1103.5	0.006042	843.5	0.029809	969.5	0.0454	979.5	0.003399	899.5	0.004577	876.5	0.005559
1104.5	0.005782	844.5	0.030155	970.5	0.04506	980.5	0.003428	900.5	0.005311	877.5	0.005336
1105.5	0.005661	845.5	0.029808	971.5	0.04522	981.5	0.003417	901.5	0.005843	878.5	0.005089
1106.5	0.005463	846.5	0.029869	972.5	0.04534	982.5	0.00342	902.5	0.00665	879.5	0.004898
1107.5	0.00524	847.5	0.029698	973.5	0.04586	983.5	0.003401	903.5	0.006886	880.5	0.004602
1108.5	0.005226	848.5	0.029817	974.5	0.04716	984.5	0.003472	904.5	0.007605	881.5	0.004313
1109.5	0.005008	849.5	0.030085	975.5	0.04874	985.5	0.003232	905.5	0.008015	882.5	0.004101
1110.5	0.004813	850.5	0.029918	976.5	0.05018	986.5	0.003284	906.5	0.008337	883.5	0.004011
1111.5	0.004669	851.5	0.029724	977.5	0.05168	987.5	0.003334	907.5	0.008135	884.5	0.003704
1112.5	0.00451	852.5	0.029462	978.5	0.05277	988.5	0.003386	908.5	0.008311	885.5	0.003298
1113.5	0.004373	853.5	0.029693	979.5	0.05389	989.5	0.003361	909.5	0.00797	886.5	0.003175
1114.5	0.004202	854.5	0.029532	980.5	0.05394	990.5	0.003312	910.5	0.007825	887.5	0.0029292
1115.5	0.004089	855.5	0.029774	981.5	0.05421	991.5	0.003325	911.5	0.007783	888.5	0.0027341
1116.5	0.004064	856.5	0.029698	982.5	0.05361	992.5	0.003254	912.5	0.007423	889.5	0.0026094
1117.5	0.003835	857.5	0.029955	983.5	0.05397	993.5	0.003322	913.5	0.006851	890.5	0.0024489
1118.5	0.003756	858.5	0.029706	984.5	0.0533	994.5	0.003346	914.5	0.006567	891.5	0.0022876
1119.5	0.003647	859.5	0.029577	985.5	0.05296	995.5	0.0031461	915.5	0.006085	892.5	0.0021918
1120.5	0.003612	860.5	0.029843	986.5	0.0528	996.5	0.0030476	916.5	0.005548	893.5	0.0020362
1121.5	0.003433	861.5	0.029765	987.5	0.05235	997.5	0.003014	917.5	0.005059	894.5	0.0020279
1122.5	0.003407	862.5	0.029923	988.5	0.05252	998.5	0.0030007	918.5	0.00471	895.5	0.0020604
1123.5	0.003304	863.5	0.029846	989.5	0.05328	999.5	0.003004	919.5	0.004214	896.5	0.0019853
1124.5	0.0030786	864.5	0.030093	990.5	0.05401	1000.5	0.0029266	920.5	0.003892	897.5	0.0019848
1125.5	0.0030604	865.5	0.030066	991.5	0.05516	1001.5	0.0029884	921.5	0.003536	898.5	0.00195
1126.5	0.0029794	866.5	0.030207	992.5	0.05736	1002.5	0.0030137	922.5	0.003346	899.5	0.0019446
1127.5	0.0029224	867.5	0.0305	993.5	0.05759	1003.5	0.0030852	923.5	0.003039	900.5	0.0019801
1128.5	0.0028603	868.5	0.03045	994.5	0.05718	1004.5	0.0031404	924.5	0.0028371	901.5	0.0020324
1129.5	0.0027888	869.5	0.030544	995.5	0.05574	1005.5	0.003347	925.5	0.0026342	902.5	0.0020954
1130.5	0.0027988	870.5	0.030291	996.5	0.05448	1006.5	0.003313	926.5	0.0024441	903.5	0.0020743
1131.5	0.0026676	871.5	0.030334	997.5	0.05346	1007.5	0.003236	927.5	0.0021697	904.5	0.0021383
1132.5	0.0024953	872.5	0.030198	998.5	0.05189	1008.5	0.003169	928.5	0.0019396	905.5	0.0020956
1133.5	0.0024839	873.5	0.030491	999.5	0.05188	1009.5	0.003306	929.5	0.0018878	906.5	0.0022086
1134.5	0.0023972	874.5	0.030493	1000.5	0.05197	1010.5	0.003308	930.5	0.001798	907.5	0.0021705
1135.5	0.0023281	875.5	0.030092	1001.5	0.05272	1011.5	0.003184	931.5	0.0017412	908.5	0.0021806
1136.5	0.0022522	876.5	0.030049	1002.5	0.05342	1012.5	0.003272	932.5	0.0016899	909.5	0.0021489
1137.5	0.0021828	877.5	0.030489	1003.5	0.0538	1013.5	0.0031399	933.5	0.0016425	910.5	0.0021591
1138.5	0.0021475	878.5	0.029963	1004.5	0.05423	1014.5	0.003205	934.5	0.0015992	911.5	0.0021269
1139.5	0.0021646	879.5	0.03005	1005.5	0.05534	1015.5	0.0030862	935.5	0.0016231	912.5	0.0021075
1140.5	0.0020083	880.5	0.029781	1006.5	0.05543	1016.5	0.003218	936.5	0.0015625	913.5	0.002089
1141.5	0.00195	881.5	0.029809	1007.5	0.05595	1017.5	0.003218	937.5	0.0016534	914.5	0.0020814
1142.5	0.0018066	882.5	0.029963	1008.5	0.05609	1018.5	0.003182	938.5	0.001646	915.5	0.00205
1143.5	0.0017673	883.5	0.030321	1009.5	0.05623	1019.5	0.0030651	939.5	0.0017722	916.5	0.0020355
1144.5	0.0017171	884.5	0.030206	1010.5	0.05648	1020.5	0.0030066	940.5	0.0016927	917.5	0.0019846
1145.5	0.0017103	885.5	0.029785	1011.5	0.05567	1021.5	0.0030535	941.5	0.0017379	918.5	0.0019597
1146.5	0.0016603	886.5	0.030161	1012.5	0.05586	1022.5	0.0028546	942.5	0.0018433	919.5	0.0020407
1147.5	0.0015722	887.5	0.029703	1013.5	0.05579	1023.5	0.0028279	943.5	0.0019278	920.5	0.0020028
1148.5	0.0015812	888.5	0.029633	1014.5	0.05525	1024.5	0.0027673	944.5	0.0020599	921.5	0.001929
1149.5	0.0015152	889.5	0.029783	1015.5	0.05512	1025.5	0.0026596	945.5	0.0021472	922.5	0.0019785
1150.5	0.0014503	890.5	0.029899	1016.5	0.05448	1026.5	0.0026385	946.5	0.0023011	923.5	0.0020438
1151.5	0.0014908	891.5	0.02999	1017.5	0.05423	1027.5	0.0025949	947.5	0.0023224	924.5	0.0019851
1152.5	0.0014183	892.5	0.030309	1018.5	0.0541	1028.5	0.0025249	948.5	0.0024803	925.5	0.0020197
1153.5	0.0013525	893.5	0.030374	1019.5	0.05311	1029.5	0.0024688	949.5	0.0027128	926.5	0.002062
1154.5	0.0013513	894.5	0.030166	1020.5	0.05225	1030.5	0.0022869	950.5	0.0028814	927.5	0.0020651
1155.5	0.0013243	895.5	0.030266	1021.5	0.05109	1031.5	0.0022649	951.5	0.0030277	928.5	0.0021207
1156.5	0.0012175	896.5	0.030397	1022.5	0.04932	1032.5	0.0022635	952.5	0.003196	929.5	0.0021406
1157.5	0.001228	897.5	0.030143	1023.5	0.04784	1033.5	0.0021927	953.5	0.003356	930.5	0.0021863
1158.5	0.0011681	898.5	0.029953	1024.5	0.04653	1034.5	0.0020907	954.5	0.003643	931.5	0.0022301
1159.5	0.0011974	899.5	0.030061	1025.5	0.04512	1035.5	0.0020111	955.5	0.003789	932.5	0.0022015
1160.5	0.0010952	900.5	0.02966	1026.5	0.0442	1036.5	0.0019702	956.5	0.004062	933.5	0.0022453
1161.5	0.0011217	901.5	0.029551	1027.5	0.04286	1037.5	0.0019841	957.5	0.004347	934.5	0.0022
1162.5	0.0010258	902.5	0.028918	1028.5	0.04251	1038.5	0.0018449	958.5	0.004578	935.5	0.0022339
1163.5	0.0010461	903.5	0.028723	1029.5	0.04127	1039.5	0.001795	959.5	0.004561	936.5	0.0022687
1164.5	0.0010168	904.5	0.028415	1030.5	0.04101	1040.5	0.0018234	960.5	0.005017	937.5	0.0022595
1165.5	0.0009652	905.5	0.027969	1031.5	0.03963	1041.5	0.0016835	961.5	0.005097	938.5	0.0022562
1166.5	0.0009495	906.5	0.027561	1032.5	0.03889	1042.5	0.0017301	962.5	0.00526	939.5	0.0022135
1167.5	0.0009695	907.5	0.027337	1033.5	0.03834	1043.5	0.0017796	963.5	0.005258	940.5	0.0022178
1168.5	0.0008961	908.5	0.027062	1034.5	0.03774	1044.5	0.0016972	964.5	0.005169	941.5	0.002142
1169.5	0.0009153	909.5	0.026728	1035.5	0.03672	1045.5	0.001657	965.5	0.004839	942.5	0.0021719
1170.5	0.0008336	910.5	0.026494	1036.5	0.03602	1046.5	0.0016361	966.5	0.004889	943.5	0.0021752
1171.5	0.0007665	911.5	0.02626	1037.5	0.03578	1047.5	0.0015511	967.5	0.004415	944.5	0.0021856
1172.5	0.0008028	912.5	0.025971	1038.5	0.03518	1048.5	0.0015734	968.5	0.004274	945.5	0.0021712
1173.5	0.000796	913.5	0.02569	1039.5	0.03496	1049.5	0.0014595	969.5	0.003906	946.5	0.0021233
1174.5	0.0007171	914.5	0.025435	1040.5	0.03471	1050.5	0.0013622	970.5	0.003639	947.5	0.0021016
1175.5	0.0006853	915.5	0.025328	1041.5	0.03388	1051.5	0.0012533	971.5	0.003854	948.5	0.0020365
1176.5	0.0006281	916.5	0.025162	1042.5	0.03409	1052.5	0.0012045	972.5	0.004005	949.5	0.002058
1177.5	0.0006283	917.5	0.024484	1043.5	0.03347	1053.5	0.0011993	973.5	0.004349	950.5	0.0020173
1178.5	0.0006252	918.5	0.024363	1044.5	0.03296	1054.5	0.0010706	974.5	0.004727	951.5	0.0020339
1179.5	0.0005751	919.5	0.023645	1045.5	0.03207	1055.5	0.0010279	975.5	0.00574	952.5	0.0020462
1180.5	0.0005879	920.5	0.023597	1046.5	0.03213	1056.5	0.0010393	976.5	0.007055	953.5	0.0019602
1181.5	0.0005419	921.5	0.023413	1047.5	0.03179	1057.5	0.0009934	977.5	0.008299	954.5	0.0020168
1182.5	0.0005445	922.5	0.022859	1048.5	0.031338	1058.5	0.0011099	978.5	0.009878	955.5	0.0019619
1183.5	0.0004936	923.5	0.0227	1049.5	0.030689	1059.5	0.0010985	979.5	0.011015	956.5	0.0019619
1184.5	0.0004759	924.5	0.02233	1050.5	0.030795	1060.5	0.0011077	980.5	0.011805	957.5	0.0019837
1185.5	0.0004553	925.5	0.022178	1051.5	0.030714	1061.5	0.0011349	981.5	0.011679	958.5	0.0019716
1186.5	0.0005222	926.5	0.021497	1052.5	0.03063	1062.5	0.0011825	982.5	0.011407	959.5	0.0020819
1187.5	0.0004607	927.5	0.021316	1053.5	0.030418	1063.5	0.001107	983.5	0.011205	960.5	0.0020019
1188.5	0.0004349	928.5	0.021091	1054.5	0.030263	1064.5	0.0011563	984.5	0.010443	961.5	0.0020168
1189.5	0.0004358	929.5	0.020811	1055.5	0.029965	1065.5	0.0011553	985.5	0.010561	962.5	0.0020114
1190.5	0.0004325	930.5	0.020485	1056.5	0.029381	1066.5	0.0011676	986.5	0.009796	963.5	0.00195
1191.5	0.0003844	931.5	0.020155	1057.5	0.028702	1067.5	0.0011409	987.5	0.009694	964.5	0.0020492
1192.5	0.0004096	932.5	0.020173	1058.5	0.028188	1068.5	0.0011101	988.5	0.010069	965.5	0.0019806
1193.5	0.0003949	933.5	0.019734	1059.5	0.027638	1069.5	0.0010606	989.5	0.010908	966.5	0.0019401
1194.5	0.0003951	934.5	0.019609	1060.5	0.026909	1070.5	0.0011283	990.5	0.012263	967.5	0.0019808
1195.5	0.0004088	935.5	0.019316	1061.5	0.026056	1071.5	0.0011016	991.5	0.015029	968.5	0.0019399
1196.5	0.000362	936.5	0.018643	1062.5	0.026077	1072.5	0.001075	992.5	0.019412	969.5	0.0019479
1197.5	0.0003797	937.5	0.018966	1063.5	0.025719	1073.5	0.0011617	993.5	0.026149	970.5	0.0019617
1198.5	0.0003653	938.5	0.018567	1064.5	0.025091	1074.5	0.0011248	994.5	0.03265	971.5	0.0019934
1199.5	0.00030754	939.5	0.018448	1065.5	0.02438	1075.5	0.0011252	995.5	0.03764	972.5	0.0019711
1200.5	0.0003173	940.5	0.018508	1066.5	0.024024	1076.5	0.0011662	996.5	0.04055	973.5	0.0019337
1201.5	0.00028672	941.5	0.018317	1067.5	0.023509	1077.5	0.0011648	997.5	0.04162	974.5	0.0019962
1202.5	0.00030868	942.5	0.018102	1068.5	0.023173	1078.5	0.0012663	998.5	0.04252	975.5	0.0020043
1203.5	0.00027343	943.5	0.017949	1069.5	0.023012	1079.5	0.0012528	999.5	0.04223	976.5	0.0020251
1204.5	0.00028364	944.5	0.017594	1070.5	0.022508	1080.5	0.0013246	1000.5	0.04198	977.5	0.0020968
1205.5	0.00025997	945.5	0.0175	1071.5	0.022039	1081.5	0.0013461	1001.5	0.0415	978.5	0.002255
1206.5	0.00027464	946.5	0.017127	1072.5	0.021573	1082.5	0.0014953	1002.5	0.0414	979.5	0.0022602
1207.5	0.00023866	947.5	0.017133	1073.5	0.0209	1083.5	0.0015511	1003.5	0.04026	980.5	0.0023312
1208.5	0.00026257	948.5	0.01685	1074.5	0.02075	1084.5	0.0015859	1004.5	0.03984	981.5	0.0023433
1209.5	0.00025357	949.5	0.016539	1075.5	0.020329	1085.5	0.0017019	1005.5	0.03726	982.5	0.0023438
1210.5	0.00024976	950.5	0.016593	1076.5	0.019986	1086.5	0.0017102	1006.5	0.0363	983.5	0.0022543
1211.5	0.00019652	951.5	0.016392	1077.5	0.019864	1087.5	0.0017154	1007.5	0.03494	984.5	0.0022436
1212.5	0.00019458	952.5	0.01633	1078.5	0.019576	1088.5	0.001718	1008.5	0.03505	985.5	0.0022616
1213.5	0.00019838	953.5	0.016175	1079.5	0.019079	1089.5	0.0017027	1009.5	0.03435	986.5	0.002233
1214.5	0.00019984	954.5	0.015902	1080.5	0.018702	1090.5	0.001742	1010.5	0.03452	987.5	0.0022862
1215.5	0.00015859	955.5	0.015753	1081.5	0.018349	1091.5	0.0017744	1011.5	0.0349	988.5	0.0022564
1216.5	0.00017326	956.5	0.015548	1082.5	0.018081	1092.5	0.0016077	1012.5	0.03525	989.5	0.0022476
1217.5	0.00016808	957.5	0.015353	1083.5	0.017765	1093.5	0.001608	1013.5	0.03589	990.5	0.0023123
1218.5	0.00014255	958.5	0.015174	1084.5	0.017674	1094.5	0.0015706	1014.5	0.03565	991.5	0.0025237
1219.5	0.0001385	959.5	0.015068	1085.5	0.017499	1095.5	0.0015573	1015.5	0.03647	992.5	0.0028778
1220.5	0.00012545	960.5	0.014797	1086.5	0.017208	1096.5	0.0015085	1016.5	0.03719	993.5	0.003495
1221.5	0.00011459	961.5	0.014589	1087.5	0.016991	1097.5	0.0015313	1017.5	0.03705	994.5	0.004221
1222.5	0.00010154	962.5	0.014291	1088.5	0.01693	1098.5	0.0015376	1018.5	0.03784	995.5	0.005265
1223.5	9.871e-05	963.5	0.014162	1089.5	0.016465	1099.5	0.0014415	1019.5	0.03925	996.5	0.006037
1224.5	8.525e-05	964.5	0.014064	1090.5	0.016322	1100.5	0.0014714	1020.5	0.04022	997.5	0.006625
1225.5	7.974e-05	965.5	0.0139	1091.5	0.01587	1101.5	0.0015634	1021.5	0.04083	998.5	0.006988
1226.5	8.687e-05	966.5	0.013832	1092.5	0.015592	1102.5	0.001567	1022.5	0.04125	999.5	0.006929
1227.5	8.242e-05	967.5	0.013459	1093.5	0.01523	1103.5	0.0015384	1023.5	0.04079	1000.5	0.006826
1228.5	7.407e-05	968.5	0.013428	1094.5	0.014919	1104.5	0.0015973	1024.5	0.04048	1001.5	0.006604
1229.5	6.726e-05	969.5	0.013101	1095.5	0.0147	1105.5	0.0016454	1025.5	0.04031	1002.5	0.006322
1230.5	6.937e-05	970.5	0.012991	1096.5	0.014388	1106.5	0.0017521	1026.5	0.03912	1003.5	0.005975
1231.5	6.224e-05	971.5	0.012765	1097.5	0.013776	1107.5	0.0017332	1027.5	0.03772	1004.5	0.005654
1232.5	6.767e-05	972.5	0.01275	1098.5	0.013639	1108.5	0.0017502	1028.5	0.03664	1005.5	0.00503
1233.5	5.114e-05	973.5	0.012443	1099.5	0.013641	1109.5	0.001724	1029.5	0.03549	1006.5	0.004923
1234.5	5.016e-05	974.5	0.012272	1100.5	0.013171	1110.5	0.0018258	1030.5	0.03375	1007.5	0.004536
1235.5	4.781e-05	975.5	0.012196	1101.5	0.012991	1111.5	0.0017952	1031.5	0.03232	1008.5	0.004338
1236.5	4.879e-05	976.5	0.011984	1102.5	0.013012	1112.5	0.0017633	1032.5	0.03003	1009.5	0.004444
1237.5	4.992e-05	977.5	0.011866	1103.5	0.012641	1113.5	0.0017408	1033.5	0.027979	1010.5	0.004477
1238.5	4.498e-05	978.5	0.011591	1104.5	0.01238	1114.5	0.0017121	1034.5	0.025923	1011.5	0.004457
1239.5	4.854e-05	979.5	0.011297	1105.5	0.012572	1115.5	0.001745	1035.5	0.023754	1012.5	0.00472
1240.5	4.854e-05	980.5	0.011077	1106.5	0.012417	1116.5	0.0016941	1036.5	0.021776	1013.5	0.004638
1241.5	4.376e-05	981.5	0.010928	1107.5	0.012081	1117.5	0.0016477	1037.5	0.019831	1014.5	0.004917
1242.5	4.806e-05	982.5	0.010928	1108.5	0.012121	1118.5	0.0016908	1038.5	0.018338	1015.5	0.004801
1243.5	4.425e-05	983.5	0.010741	1109.5	0.011917	1119.5	0.0016674	1039.5	0.017228	1016.5	0.005013
1244.5	3.809e-05	984.5	0.010582	1110.5	0.01182	1120.5	0.0016167	1040.5	0.016104	1017.5	0.005101
1245.5	4.19e-05	985.5	0.010315	1111.5	0.011644	1121.5	0.0016567	1041.5	0.015466	1018.5	0.005227
1246.5	4.4e-05	986.5	0.010427	1112.5	0.011533	1122.5	0.0015831	1042.5	0.014135	1019.5	0.005467
1247.5	5.065e-05	987.5	0.010098	1113.5	0.0113	1123.5	0.0016439	1043.5	0.013707	1020.5	0.005941
1248.5	3.882e-05	988.5	0.00988	1114.5	0.011048	1124.5	0.0015308	1044.5	0.013342	1021.5	0.006401
1249.5	3.525e-05	989.5	0.009771	1115.5	0.010557	1125.5	0.0015462	1045.5	0.012338	1022.5	0.007084
1250.5	4.214e-05	990.5	0.009648	1116.5	0.010516	1126.5	0.0014943	1046.5	0.011176	1023.5	0.007681
1251.5	3.598e-05	991.5	0.00928	1117.5	0.010283	1127.5	0.001505	1047.5	0.010271	1024.5	0.00831
1252.5	3.363e-05	992.5	0.008608	1118.5	0.009811	1128.5	0.0014392	1048.5	0.008658	1025.5	0.008973
1253.5	2.9336e-05	993.5	0.007812	1119.5	0.009616	1129.5	0.0014858	1049.5	0.007243	1026.5	0.009117
1254.5	2.8445e-05	994.5	0.006758	1120.5	0.009654	1130.5	0.0014015	1050.5	0.005919	1027.5	0.009895
1255.5	2.8607e-05	995.5	0.006093	1121.5	0.009145	1131.5	0.0015182	1051.5	0.004639	1028.5	0.010145
1256.5	2.7715e-05	996.5	0.005224	1122.5	0.009199	1132.5	0.0014891	1052.5	0.003685	1029.5	0.010659
1257.5	2.9336e-05	997.5	0.004827	1123.5	0.008825	1133.5	0.001437	1053.5	0.0028766	1030.5	0.011111
1258.5	2.9579e-05	998.5	0.00457	1124.5	0.008652	1134.5	0.0014363	1054.5	0.0022417	1031.5	0.011321
1259.5	3.193e-05	999.5	0.004489	1125.5	0.008385	1135.5	0.0013961	1055.5	0.0018804	1032.5	0.011826
1260.5	2.6743e-05	1000.5	0.004418	1126.5	0.008278	1136.5	0.0013795	1056.5	0.0018579	1033.5	0.012518
1261.5	1.9855e-05	1001.5	0.004431	1127.5	0.007912	1137.5	0.0013935	1057.5	0.00199	1034.5	0.012445
1262.5	2.2691e-05	1002.5	0.004698	1128.5	0.007914	1138.5	0.0014664	1058.5	0.0021276	1035.5	0.012824
1263.5	1.4425e-05	1003.5	0.004633	1129.5	0.007674	1139.5	0.0014321	1059.5	0.0023404	1036.5	0.013049
1264.5	2.1556e-05	1004.5	0.00505	1130.5	0.007655	1140.5	0.0015308	1060.5	0.0025613	1037.5	0.013142
1265.5	1.7748e-05	1005.5	0.005054	1131.5	0.007527	1141.5	0.0015836	1061.5	0.0026527	1038.5	0.013292
1266.5	1.3696e-05	1006.5	0.005345	1132.5	0.00715	1142.5	0.0015476	1062.5	0.0026903	1039.5	0.013445
1267.5	1.1345e-05	1007.5	0.005396	1133.5	0.006834	1143.5	0.0016181	1063.5	0.0028442	1040.5	0.013386
1268.5	1.5154e-05	1008.5	0.005216	1134.5	0.006815	1144.5	0.0015523	1064.5	0.002719	1041.5	0.013593
1269.5	6.888e-06	1009.5	0.005352	1135.5	0.006854	1145.5	0.0016435	1065.5	0.0026562	1042.5	0.013368
1270.5	9.238e-06	1010.5	0.005064	1136.5	0.00666	1146.5	0.0015545	1066.5	0.0027396	1043.5	0.013327
1271.5	7.537e-06	1011.5	0.004935	1137.5	0.006516	1147.5	0.0015831	1067.5	0.0026032	1044.5	0.013006
1272.5	4.538e-06	1012.5	0.004911	1138.5	0.006447	1148.5	0.0015803	1068.5	0.0026309	1045.5	0.013374
1273.5	3.809e-06	1013.5	0.004778	1139.5	0.006382	1149.5	0.001584	1069.5	0.0025658	1046.5	0.013264
1274.5	4.538e-06	1014.5	0.004551	1140.5	0.006314	1150.5	0.0014273	1070.5	0.0025031	1047.5	0.013069
1275.5	3.566e-06	1015.5	0.004387	1141.5	0.00616	1151.5	0.0014238	1071.5	0.0025386	1048.5	0.013016
1276.5	4.7e-06	1016.5	0.004356	1142.5	0.006232	1152.5	0.001465	1072.5	0.0024657	1049.5	0.01307
1277.5	5.187e-06	1017.5	0.004138	1143.5	0.00599	1153.5	0.0013601	1073.5	0.002495	1050.5	0.012649
1278.5	3.566e-06	1018.5	0.003955	1144.5	0.005957	1154.5	0.0013248	1074.5	0.0025016	1051.5	0.012519
1279.5	2.3501e-06	1019.5	0.003748	1145.5	0.005871	1155.5	0.0012936	1075.5	0.002499	1052.5	0.012089
1280.5	1.8639e-06	1020.5	0.003576	1146.5	0.005653	1156.5	0.0011245	1076.5	0.0026127	1053.5	0.011546
1281.5	9.725e-07	1021.5	0.003272	1147.5	0.005545	1157.5	0.0010727	1077.5	0.002835	1054.5	0.01117
1282.5	7.294e-07	1022.5	0.0029119	1148.5	0.005335	1158.5	0.0009808	1078.5	0.003195	1055.5	0.010987
1283.5	2.4312e-07	1023.5	0.0025793	1149.5	0.005275	1159.5	0.0009569	1079.5	0.00394	1056.5	0.010944
1284.5	2.4312e-07	1024.5	0.0023483	1150.5	0.005195	1160.5	0.0008989	1080.5	0.004911	1057.5	0.010934
1285.5	4.862e-07	1025.5	0.0021797	1151.5	0.004928	1161.5	0.0008634	1081.5	0.005905	1058.5	0.010999
1286.5	0	1026.5	0.0019856	1152.5	0.004792	1162.5	0.0007751	1082.5	0.007036	1059.5	0.01094
1287.5	0	1027.5	0.0018191	1153.5	0.004691	1163.5	0.0007855	1083.5	0.008207	1060.5	0.011105
1288.5	2.4312e-07	1028.5	0.0016503	1154.5	0.004531	1164.5	0.0007109	1084.5	0.009218	1061.5	0.011357
1289.5	2.4312e-07	1029.5	0.0015812	1155.5	0.004332	1165.5	0.000701	1085.5	0.010122	1062.5	0.011324
1290.5	9.725e-07	1030.5	0.0013887	1156.5	0.00428	1166.5	0.0006603	1086.5	0.010651	1063.5	0.011238
1291.5	4.862e-07	1031.5	0.0012862	1157.5	0.004034	1167.5	0.0006375	1087.5	0.011333	1064.5	0.011152
1292.5	0	1032.5	0.0011731	1158.5	0.003989	1168.5	0.0005852	1088.5	0.011597	1065.5	0.011328
1293.5	0	1033.5	0.0010599	1159.5	0.003902	1169.5	0.00062	1089.5	0.011773	1066.5	0.010965
1294.5	7.294e-07	1034.5	0.0009739	1160.5	0.003764	1170.5	0.0005831	1090.5	0.01167	1067.5	0.011049
1295.5	0	1035.5	0.0009124	1161.5	0.003621	1171.5	0.0006506	1091.5	0.011018	1068.5	0.011022
1296.5	4.862e-07	1036.5	0.000834	1162.5	0.003428	1172.5	0.0006252	1092.5	0.010577	1069.5	0.011152
1297.5	0	1037.5	0.0007784	1163.5	0.00342	1173.5	0.0006773	1093.5	0.009589	1070.5	0.011042
		1038.5	0.0006953	1164.5	0.003317	1174.5	0.0006136	1094.5	0.008946	1071.5	0.010673
		1039.5	0.0006695	1165.5	0.00331	1175.5	0.0006352	1095.5	0.007881	1072.5	0.010782
		1040.5	0.0006205	1166.5	0.003255	1176.5	0.0005921	1096.5	0.007304	1073.5	0.010667
		1041.5	0.0005973	1167.5	0.0031421	1177.5	0.000544	1097.5	0.006927	1074.5	0.010599
		1042.5	0.0005959	1168.5	0.0029957	1178.5	0.0005365	1098.5	0.006699	1075.5	0.010815
		1043.5	0.0005298	1169.5	0.0029406	1179.5	0.0005144	1099.5	0.006503	1076.5	0.010715
		1044.5	0.0005241	1170.5	0.002706	1180.5	0.0004735	1100.5	0.006795	1077.5	0.010815
		1045.5	0.0004969	1171.5	0.0027763	1181.5	0.0004657	1101.5	0.007131	1078.5	0.010985
		1046.5	0.0004623	1172.5	0.0027928	1182.5	0.0004396	1102.5	0.007548	1079.5	0.011125
		1047.5	0.000442	1173.5	0.0026463	1183.5	0.0004616	1103.5	0.008096	1080.5	0.011439
		1048.5	0.0004098	1174.5	0.0026042	1184.5	0.00045	1104.5	0.008774	1081.5	0.011454
		1049.5	0.0003599	1175.5	0.0025118	1185.5	0.000446	1105.5	0.009417	1082.5	0.011514
		1050.5	0.0003333	1176.5	0.0024633	1186.5	0.0004711	1106.5	0.009935	1083.5	0.011586
		1051.5	0.00031558	1177.5	0.0023866	1187.5	0.000468	1107.5	0.010735	1084.5	0.011492
		1052.5	0.00025261	1178.5	0.0023182	1188.5	0.0004728	1108.5	0.011318	1085.5	0.011441
		1053.5	0.0002339	1179.5	0.0022265	1189.5	0.0004972	1109.5	0.011787	1086.5	0.01143
		1054.5	0.00021213	1180.5	0.0020748	1190.5	0.0005047	1110.5	0.011969	1087.5	0.01134
		1055.5	0.00020454	1181.5	0.0020405	1191.5	0.0005329	1111.5	0.011835	1088.5	0.011439
		1056.5	0.00018963	1182.5	0.0020042	1192.5	0.0005104	1112.5	0.011749	1089.5	0.011274
		1057.5	0.00020243	1183.5	0.0018755	1193.5	0.0005658	1113.5	0.011441	1090.5	0.01121
		1058.5	0.00021306	1184.5	0.0019224	1194.5	0.000599	1114.5	0.010813	1091.5	0.011181
		1059.5	0.00020929	1185.5	0.0018899	1195.5	0.0006248	1115.5	0.010237	1092.5	0.011132
		1060.5	0.0002107	1186.5	0.0018016	1196.5	0.0006184	1116.5	0.00965	1093.5	0.011296
		1061.5	0.00020122	1187.5	0.0017902	1197.5	0.0006174	1117.5	0.009318	1094.5	0.011039
		1062.5	0.00019247	1188.5	0.0017033	1198.5	0.0006352	1118.5	0.009028	1095.5	0.011118
		1063.5	0.00020856	1189.5	0.0017467	1199.5	0.0006217	1119.5	0.008562	1096.5	0.010986
		1064.5	0.00020834	1190.5	0.0015999	1200.5	0.0006054	1120.5	0.008227	1097.5	0.010873
		1065.5	0.00018207	1191.5	0.0016494	1201.5	0.000532	1121.5	0.008039	1098.5	0.010839
		1066.5	0.00019483	1192.5	0.0016593	1202.5	0.0005253	1122.5	0.007843	1099.5	0.010892
		1067.5	0.00019081	1193.5	0.0015963	1203.5	0.0005118	1123.5	0.007345	1100.5	0.01084
		1068.5	0.00018015	1194.5	0.0015826	1204.5	0.0005114	1124.5	0.007098	1101.5	0.010577
		1069.5	0.00017827	1195.5	0.0015213	1205.5	0.0004749	1125.5	0.006608	1102.5	0.01081
		1070.5	0.00019151	1196.5	0.0015052	1206.5	0.0004938	1126.5	0.006222	1103.5	0.01056
		1071.5	0.00017683	1197.5	0.0014399	1207.5	0.0004744	1127.5	0.005741	1104.5	0.010503
		1072.5	0.00017827	1198.5	0.0014382	1208.5	0.0005066	1128.5	0.005685	1105.5	0.010566
		1073.5	0.00016786	1199.5	0.0014472	1209.5	0.0004815	1129.5	0.005473	1106.5	0.010436
		1074.5	0.00016502	1200.5	0.0012794	1210.5	0.0004822	1130.5	0.005322	1107.5	0.0103
		1075.5	0.00016761	1201.5	0.0013463	1211.5	0.0004912	1131.5	0.005185	1108.5	0.010284
		1076.5	0.00016429	1202.5	0.0013418	1212.5	0.0004889	1132.5	0.005155	1109.5	0.010502
		1077.5	0.00015886	1203.5	0.0012526	1213.5	0.0004205	1133.5	0.004778	1110.5	0.010051
		1078.5	0.00017259	1204.5	0.0012218	1214.5	0.0004612	1134.5	0.004775	1111.5	0.010204
		1079.5	0.00017591	1205.5	0.0011508	1215.5	0.0003916	1135.5	0.004435	1112.5	0.00999
		1080.5	0.00018915	1206.5	0.0011314	1216.5	0.0003857	1136.5	0.004515	1113.5	0.010052
		1081.5	0.00022136	1207.5	0.0011328	1217.5	0.0003629	1137.5	0.004657	1114.5	0.010025
		1082.5	0.0002242	1208.5	0.0011202	1218.5	0.00031368	1138.5	0.004991	1115.5	0.010034
		1083.5	0.00023202	1209.5	0.0010187	1219.5	0.00027225	1139.5	0.005442	1116.5	0.009988
		1084.5	0.00025283	1210.5	0.0009993	1220.5	0.00025805	1140.5	0.005812	1117.5	0.009934
		1085.5	0.00026231	1211.5	0.0010104	1221.5	0.00022325	1141.5	0.006244	1118.5	0.010017
		1086.5	0.00026799	1212.5	0.0009813	1222.5	0.00019247	1142.5	0.006779	1119.5	0.009916
		1087.5	0.00027629	1213.5	0.0009141	1223.5	0.00018371	1143.5	0.00651	1120.5	0.009882
		1088.5	0.00026659	1214.5	0.0008902	1224.5	0.00017258	1144.5	0.006672	1121.5	0.009834
		1089.5	0.00027629	1215.5	0.0008812	1225.5	0.00014631	1145.5	0.006518	1122.5	0.009881
		1090.5	0.00027319	1216.5	0.000835	1226.5	0.00016406	1146.5	0.00642	1123.5	0.009721
		1091.5	0.00028552	1217.5	0.0008028	1227.5	0.00013826	1147.5	0.005924	1124.5	0.009669
		1092.5	0.00023556	1218.5	0.0007817	1228.5	0.00014205	1148.5	0.005883	1125.5	0.009702
		1093.5	0.00024763	1219.5	0.0007107	1229.5	0.00013707	1149.5	0.005246	1126.5	0.009657
		1094.5	0.00023486	1220.5	0.0006309	1230.5	0.00012642	1150.5	0.004951	1127.5	0.009299
		1095.5	0.00019933	1221.5	0.0005931	1231.5	0.00012358	1151.5	0.004537	1128.5	0.009383
		1096.5	0.00020336	1222.5	0.0005239	1232.5	0.00013613	1152.5	0.004179	1129.5	0.009468
		1097.5	0.0001972	1223.5	0.0004737	1233.5	0.00011577	1153.5	0.003656	1130.5	0.009404
		1098.5	0.00018063	1224.5	0.0004687	1234.5	0.00012689	1154.5	0.0028499	1131.5	0.009356
		1099.5	0.00017923	1225.5	0.000447	1235.5	0.00010843	1155.5	0.0023232	1132.5	0.009298
		1100.5	0.00016809	1226.5	0.0004062	1236.5	0.00011979	1156.5	0.0018089	1133.5	0.009184
		1101.5	0.00018133	1227.5	0.0003918	1237.5	0.00010748	1157.5	0.0014311	1134.5	0.009226
		1102.5	0.00019483	1228.5	0.0003473	1238.5	0.000116	1158.5	0.0011157	1135.5	0.00913
		1103.5	0.00020004	1229.5	0.0003627	1239.5	0.00010677	1159.5	0.0008501	1136.5	0.009005
		1104.5	0.00019627	1230.5	0.0003293	1240.5	0.00011364	1160.5	0.0006345	1137.5	0.00885
		1105.5	0.00022206	1231.5	0.00030396	1241.5	0.00010417	1161.5	0.0004943	1138.5	0.008985
		1106.5	0.00022232	1232.5	0.00030586	1242.5	0.00013163	1162.5	0.000407	1139.5	0.009004
		1107.5	0.00021284	1233.5	0.00028219	1243.5	0.00011458	1163.5	0.000344	1140.5	0.008904
		1108.5	0.00023084	1234.5	0.0002834	1244.5	0.00012405	1164.5	0.00031156	1141.5	0.008951
		1109.5	0.00021236	1235.5	0.00026681	1245.5	0.00014299	1165.5	0.0002403	1142.5	0.009001
		1110.5	0.00022963	1236.5	0.00029498	1246.5	0.00016288	1166.5	0.00018894	1143.5	0.008757
		1111.5	0.00023084	1237.5	0.00027131	1247.5	0.00014299	1167.5	0.00017733	1144.5	0.008594
		1112.5	0.00021047	1238.5	0.00025449	1248.5	0.00014205	1168.5	0.00015909	1145.5	0.008689
		1113.5	0.00022232	1239.5	0.0002379	1249.5	0.00013992	1169.5	0.00015909	1146.5	0.008707
		1114.5	0.00020336	1240.5	0.00027131	1250.5	0.00015199	1170.5	0.00018299	1147.5	0.00866
		1115.5	0.00020052	1241.5	0.0002443	1251.5	0.00013968	1171.5	0.00013945	1148.5	0.008489
		1116.5	0.0001972	1242.5	0.00022823	1252.5	0.00013376	1172.5	0.00015982	1149.5	0.008472
		1117.5	0.00017447	1243.5	0.0002637	1253.5	0.00011908	1173.5	0.00016407	1150.5	0.00839
		1118.5	0.00017115	1244.5	0.00022754	1254.5	0.00013494	1174.5	0.00016594	1151.5	0.008312
		1119.5	0.00018041	1245.5	0.00021734	1255.5	0.00011245	1175.5	0.00016951	1152.5	0.008167
		1120.5	0.00016052	1246.5	0.00019909	1256.5	0.00015057	1176.5	0.00013235	1153.5	0.008197
		1121.5	0.00016145	1247.5	0.00021141	1257.5	0.00012216	1177.5	0.00011624	1154.5	0.007964
		1122.5	0.0001572	1248.5	0.00025783	1258.5	0.00012453	1178.5	0.00012334	1155.5	0.007714
		1123.5	0.0001444	1249.5	0.00020784	1259.5	0.00012879	1179.5	9.115e-05	1156.5	0.007642
		1124.5	0.00013827	1250.5	0.00021354	1260.5	0.00011458	1180.5	0.00010344	1157.5	0.007205
		1125.5	0.00013329	1251.5	0.00019696	1261.5	0.0001063	1181.5	7.53e-05	1158.5	0.006789
		1126.5	0.00012761	1252.5	0.00021141	1262.5	0.00010866	1182.5	8.903e-05	1159.5	0.006571
		1127.5	0.00011957	1253.5	0.00019794	1263.5	8.594e-05	1183.5	7.649e-05	1160.5	0.006252
		1128.5	0.00012477	1254.5	0.00019794	1264.5	9.351e-05	1184.5	7.576e-05	1161.5	0.005991
		1129.5	0.00012525	1255.5	0.00018417	1265.5	9.091e-05	1185.5	6.607e-05	1162.5	0.00557
		1130.5	0.00012049	1256.5	0.0001707	1266.5	9.044e-05	1186.5	6.441e-05	1163.5	0.005357
		1131.5	0.00010086	1257.5	0.0001726	1267.5	6.842e-05	1187.5	8.333e-05	1164.5	0.005053
		1132.5	0.00011909	1258.5	0.00016759	1268.5	6.795e-05	1188.5	7.882e-05	1165.5	0.004807
		1133.5	0.00010131	1259.5	0.00016546	1269.5	5.847e-05	1189.5	5.468e-05	1166.5	0.00467
		1134.5	0.00010843	1260.5	0.00015693	1270.5	5.445e-05	1190.5	6.509e-05	1167.5	0.004458
		1135.5	9.684e-05	1261.5	0.0001392	1271.5	5.847e-05	1191.5	9.515e-05	1168.5	0.004374
		1136.5	9.304e-05	1262.5	0.00013044	1272.5	4.143e-05	1192.5	9.634e-05	1169.5	0.004285
		1137.5	9.186e-05	1263.5	0.00011766	1273.5	4.403e-05	1193.5	7.457e-05	1170.5	0.004195
		1138.5	9.518e-05	1264.5	0.00012146	1274.5	4.025e-05	1194.5	9.706e-05	1171.5	0.004354
		1139.5	0.00010536	1265.5	9.566e-05	1275.5	3.764e-05	1195.5	0.00010986	1172.5	0.004345
		1140.5	0.00011647	1266.5	8.639e-05	1276.5	3.291e-05	1196.5	0.00012028	1173.5	0.004207
		1141.5	0.00011551	1267.5	8.454e-05	1277.5	2.6751e-05	1197.5	0.0001193	1174.5	0.004246
		1142.5	0.00012049	1268.5	8.12e-05	1278.5	2.6277e-05	1198.5	0.00011836	1175.5	0.004092
		1143.5	0.00011717	1269.5	7.199e-05	1279.5	2.3438e-05	1199.5	0.00010961	1176.5	0.003824
		1144.5	0.00010511	1270.5	5.989e-05	1280.5	2.1069e-05	1200.5	9.328e-05	1177.5	0.003654
		1145.5	0.00011341	1271.5	5.54e-05	1281.5	1.3967e-05	1201.5	5.659e-05	1178.5	0.003571
		1146.5	0.00011481	1272.5	5.045e-05	1282.5	1.9413e-05	1202.5	7.151e-05	1179.5	0.003333
		1147.5	0.0001037	1273.5	5.684e-05	1283.5	1.823e-05	1203.5	7.126e-05	1180.5	0.0031555
		1148.5	8.95e-05	1274.5	5.016e-05	1284.5	1.5153e-05	1204.5	8.027e-05	1181.5	0.0031044
		1149.5	9.375e-05	1275.5	3.622e-05	1285.5	1.6097e-05	1205.5	7.364e-05	1182.5	0.0029422
		1150.5	9.091e-05	1276.5	3.409e-05	1286.5	1.6097e-05	1206.5	5.183e-05	1183.5	0.0028629
		1151.5	8.806e-05	1277.5	2.6031e-05	1287.5	8.998e-06	1207.5	5.493e-05	1184.5	0.0029058
		1152.5	7.574e-05	1278.5	1.8947e-05	1288.5	1.7283e-05	1208.5	6.297e-05	1185.5	0.0028906
		1153.5	8.12e-05	1279.5	1.8256e-05	1289.5	1.0415e-05	1209.5	6.012e-05	1186.5	0.0029389
		1154.5	7.032e-05	1280.5	1.7738e-05	1290.5	1.6097e-05	1210.5	7.338e-05	1187.5	0.003023
		1155.5	6.346e-05	1281.5	1.3476e-05	1291.5	1.8939e-05	1211.5	4.617e-05	1188.5	0.0030324
		1156.5	6.061e-05	1282.5	1.1576e-05	1292.5	1.2784e-05	1212.5	4.638e-05	1189.5	0.0030992
		1157.5	5.302e-05	1283.5	9.963e-06	1293.5	1.231e-05	1213.5	4.26e-05	1190.5	0.0031089
		1158.5	4.191e-05	1284.5	9.445e-06	1294.5	1.444e-05	1214.5	6.509e-05	1191.5	0.00322
		1159.5	3.977e-05	1285.5	6.162e-06	1295.5	1.0654e-05	1215.5	3.669e-05	1192.5	0.003205
		1160.5	4.165e-05	1286.5	4.262e-06	1296.5	7.338e-06	1216.5	5.28e-05	1193.5	0.003414
		1161.5	3.243e-05	1287.5	5.183e-06	1297.5	1.5862e-05	1217.5	2.5552e-05	1194.5	0.003457
		1162.5	2.3684e-05	1288.5	6.853e-06	1298.5	1.3967e-05	1218.5	4.498e-05	1195.5	0.003687
		1163.5	3.077e-05	1289.5	3.801e-06	1299.5	9.233e-06	1219.5	2.4872e-05	1196.5	0.003745
		1164.5	2.0364e-05	1290.5	4.953e-06	1300.5	1.5627e-05	1220.5	4.451e-05	1197.5	0.003683
		1165.5	2.4386e-05	1291.5	1.6701e-06	1301.5	1.1128e-05	1221.5	3.1504e-05	1198.5	0.003559
		1166.5	2.3429e-05	1292.5	3.571e-06	1302.5	6.629e-06	1222.5	2.3426e-05	1199.5	0.003492
		1167.5	2.295e-05	1293.5	5.183e-06	1303.5	9.471e-06	1223.5	2.8188e-05	1200.5	0.003442
		1168.5	2.3907e-05	1294.5	4.492e-06	1304.5	8.524e-06	1224.5	1.7984e-05	1201.5	0.003177
		1169.5	2.3429e-05	1295.5	7.084e-06	1305.5	7.812e-06	1225.5	1.0672e-05	1202.5	0.0031465
		1170.5	1.6566e-05	1296.5	2.3612e-06	1306.5	7.812e-06	1226.5	1.4455e-05	1203.5	0.003027
		1171.5	2.0843e-05	1297.5	9.214e-07	1307.5	8.524e-06	1227.5	1.7261e-05	1204.5	0.0029276
		1172.5	2.2726e-05	1298.5	6.911e-07	1308.5	4.734e-06	1228.5	1.5136e-05	1205.5	0.0029313
		1173.5	1.7524e-05			1309.5	6.864e-06	1229.5	2.1301e-05	1206.5	0.0028999
		1174.5	1.8705e-05			1310.5	5.446e-06	1230.5	8.036e-06	1207.5	0.0027888
		1175.5	2.2024e-05			1311.5	9.707e-06	1231.5	1.2797e-05	1208.5	0.0029141
		1176.5	1.7268e-05			1312.5	6.629e-06	1232.5	1.3733e-05	1209.5	0.0027079
		1177.5	1.6566e-05			1313.5	7.576e-06	1233.5	1.4455e-05	1210.5	0.0026858
		1178.5	1.6343e-05			1314.5	4.973e-06	1234.5	1.42e-05	1211.5	0.0024865
		1179.5	1.7268e-05			1315.5	5.446e-06	1235.5	7.823e-06	1212.5	0.0025031
		1180.5	1.28e-05			1316.5	2.1301e-06	1236.5	1.1607e-05	1213.5	0.0024695
		1181.5	1.4427e-05			1317.5	2.8425e-06	1237.5	7.823e-06	1214.5	0.0023939
		1182.5	1.3981e-05			1318.5	1.1837e-05	1238.5	2.3214e-05	1215.5	0.0022263
		1183.5	1.6566e-05			1319.5	3.786e-06	1239.5	1.1139e-05	1216.5	0.0020836
		1184.5	1.1587e-05			1320.5	4.499e-06	1240.5	5.91e-06	1217.5	0.0019635
		1185.5	9.225e-06			1321.5	4.734e-06	1241.5	1.0416e-05	1218.5	0.0017812
		1186.5	1.2065e-05			1322.5	6.39e-06	1242.5	1.2075e-05	1219.5	0.0016094
		1187.5	1.2321e-05			1323.5	9.942e-06	1243.5	1.0416e-05	1220.5	0.0013681
		1188.5	8.746e-06			1324.5	4.26e-06	1244.5	2.4872e-05	1221.5	0.0012048
		1189.5	1.4427e-05			1325.5	6.39e-06	1245.5	9.013e-06	1222.5	0.0011255
		1190.5	1.4204e-05			1326.5	2.6038e-06	1246.5	1.8707e-05	1223.5	0.0009742
		1191.5	8.299e-06			1327.5	2.8425e-06	1247.5	1.8707e-05	1224.5	0.0009098
		1192.5	1.5385e-05			1328.5	3.0776e-06	1248.5	6.845e-06	1225.5	0.0008286
		1193.5	1.6087e-05			1329.5	7.812e-06	1249.5	9.949e-06	1226.5	0.0007273
		1194.5	1.4683e-05			1330.5	4.973e-06	1250.5	1.4923e-05	1227.5	0.000746
		1195.5	1.3502e-05			1331.5	4.499e-06	1251.5	5.697e-06	1228.5	0.0006884
		1196.5	1.3023e-05			1332.5	4.973e-06	1252.5	1.3733e-05	1229.5	0.0007206
		1197.5	1.28e-05			1333.5	9.475e-07	1253.5	2.1768e-05	1230.5	0.0006607
		1198.5	1.3502e-05			1334.5	2.6038e-06	1254.5	6.632e-06	1231.5	0.0006179
		1199.5	1.3981e-05			1335.5	6.155e-06	1255.5	1.233e-05	1232.5	0.0006385
		1200.5	1.3023e-05			1336.5	7.103e-06	1256.5	1.2542e-05	1233.5	0.0006127
		1201.5	1.4204e-05			1337.5	1.018e-05	1257.5	5.229e-06	1234.5	0.0006089
		1202.5	1.4683e-05			1338.5	5.446e-06	1258.5	6.377e-06	1235.5	0.0005781
		1203.5	1.2065e-05			1339.5	6.864e-06	1259.5	4.719e-06	1236.5	0.00058
		1204.5	9.959e-06			1340.5	7.338e-06	1260.5	1.1352e-05	1237.5	0.0005819
		1205.5	1.4683e-05			1341.5	5.92e-06	1261.5	9.481e-06	1238.5	0.0005885
		1206.5	1.2065e-05			1342.5	7.103e-06	1262.5	7.823e-06	1239.5	0.000612
		1207.5	1.0661e-05			1343.5	5.446e-06	1263.5	1.4923e-05	1240.5	0.0005975
		1208.5	9.001e-06			1344.5	5.92e-06	1264.5	8.291e-06	1241.5	0.0006392
		1209.5	7.341e-06			1345.5	5.446e-06	1265.5	1.9175e-05	1242.5	0.0006236
		1210.5	8.522e-06			1346.5	3.786e-06	1266.5	1.7261e-05	1243.5	0.0006089
		1211.5	9.48e-06			1347.5	3.551e-06	1267.5	1.2075e-05	1244.5	0.0006177
		1212.5	5.682e-06			1348.5	1.895e-06	1268.5	4.507e-06	1245.5	0.0006378
		1213.5	7.565e-06			1349.5	3.786e-06	1269.5	4.974e-06	1246.5	0.0006184
		1214.5	7.341e-06			1350.5	4.26e-06	1270.5	6.845e-06	1247.5	0.0006956
		1215.5	6.863e-06			1351.5	3.0776e-06	1271.5	8.291e-06	1248.5	0.0006849
		1216.5	7.118e-06			1352.5	6.629e-06	1272.5	4.039e-06	1249.5	0.0006449
		1217.5	3.798e-06			1353.5	8.524e-06	1273.5	1.0672e-05	1250.5	0.0006603
		1218.5	6.384e-06			1354.5	1.895e-06	1274.5	1.0416e-05	1251.5	0.0006906
		1219.5	4.501e-06			1355.5	3.313e-06	1275.5	1.9132e-06	1252.5	0.0006226
		1220.5	5.203e-06			1356.5	1.6563e-06	1276.5	1.2542e-05	1253.5	0.0005964
		1221.5	3.798e-06			1357.5	4.025e-06	1277.5	9.694e-06	1254.5	0.0006144
		1222.5	4.277e-06			1358.5	8.05e-06	1278.5	5.442e-06	1255.5	0.0006411
		1223.5	2.6174e-06			1359.5	4.499e-06	1279.5	4.507e-06	1256.5	0.0006153
		1224.5	1.4364e-06			1360.5	4.734e-06	1280.5	1.2542e-05	1257.5	0.0005696
		1225.5	1.6598e-06			1361.5	4.973e-06	1281.5	3.571e-06	1258.5	0.000563
		1226.5	2.1386e-06			1362.5	3.551e-06	1282.5	2.1258e-06	1259.5	0.0005369
		1227.5	3.0642e-06			1363.5	6.629e-06	1283.5	7.355e-06	1260.5	0.0005523
		1228.5	2.8408e-06			1364.5	6.39e-06	1284.5	6.165e-06	1261.5	0.0004815
		1229.5	1.6598e-06			1365.5	4.025e-06	1285.5	2.3809e-06	1262.5	0.0004827
		1230.5	3.0642e-06			1366.5	4.26e-06	1286.5	3.0612e-06	1263.5	0.0004403
		1231.5	2.6174e-06			1367.5	4.734e-06	1287.5	2.5935e-06	1264.5	0.0004299
		1232.5	2.1386e-06			1368.5	9.707e-06	1288.5	1.1607e-05	1265.5	0.0003797
		1233.5	1.6598e-06			1369.5	2.6038e-06	1289.5	5.229e-06	1266.5	0.0003636
		1234.5	3.32e-06			1370.5	4.499e-06	1290.5	4.252e-06	1267.5	0.00031487
		1235.5	3.32e-06			1371.5	5.446e-06	1291.5	9.694e-06	1268.5	0.00026776
		1236.5	2.8408e-06			1372.5	2.3687e-06	1292.5	4.252e-06	1269.5	0.00027841
		1237.5	9.576e-07			1373.5	3.0776e-06	1293.5	1.42e-05	1270.5	0.00026018
		1238.5	1.4364e-06			1374.5	3.786e-06	1294.5	4.039e-06	1271.5	0.00021283
		1239.5	1.6598e-06			1375.5	4.26e-06	1295.5	1.6581e-06	1272.5	0.00021946
		1240.5	1.8832e-06			1376.5	4.499e-06	1296.5	1.403e-06	1273.5	0.00020928
		1241.5	1.181e-06			1377.5	4.26e-06	1297.5	2.3809e-06	1274.5	0.00019082
		1242.5	4.788e-07			1378.5	2.6038e-06	1298.5	0	1275.5	0.0001572
		1243.5	3.32e-06			1379.5	5.681e-06	1299.5	0	1276.5	0.00016903
		1244.5	4.788e-07			1380.5	1.895e-06	1300.5	4.039e-06	1277.5	0.00013423
		1245.5	1.8832e-06			1381.5	4.499e-06	1301.5	2.8486e-06	1278.5	0.00011387
		1246.5	1.6598e-06			1382.5	5.681e-06	1302.5	9.354e-07	1279.5	9.73e-05
		1247.5	1.6598e-06			1383.5	3.0776e-06	1303.5	7.228e-07	1280.5	7.244e-05
		1248.5	2.6174e-06			1384.5	4.734e-06	1304.5	0	1281.5	6.439e-05
		1249.5	2.1386e-06			1385.5	4.499e-06	1305.5	4.677e-07	1282.5	6.345e-05
		1250.5	1.8832e-06			1386.5	6.864e-06	1306.5	4.677e-07	1283.5	5.421e-05
		1251.5	2.1386e-06			1387.5	5.208e-06	1307.5	7.228e-07	1284.5	5.516e-05
		1252.5	4.788e-07			1388.5	3.786e-06	1308.5	0	1285.5	4.166e-05
		1253.5	2.1386e-06			1389.5	3.0776e-06	1309.5	0	1286.5	4.475e-05
		1254.5	1.8832e-06			1390.5	8.05e-06	1310.5	2.3809e-06	1287.5	3.954e-05
		1255.5	1.6598e-06			1391.5	9.475e-07	1311.5	0	1288.5	4.569e-05
		1256.5	1.6598e-06			1392.5	1.895e-06	1312.5	1.403e-06	1289.5	4.309e-05
		1257.5	9.576e-07			1393.5	7.576e-06	1313.5	7.228e-07	1290.5	4.759e-05
		1258.5	1.4364e-06			1394.5	7.088e-07	1314.5	9.354e-07	1291.5	3.362e-05
		1259.5	9.576e-07			1395.5	9.471e-06	1315.5	2.551e-07	1292.5	4.191e-05
		1260.5	1.6598e-06			1396.5	4.025e-06	1316.5	0	1293.5	2.652e-05
		1261.5	4.788e-07			1397.5	3.551e-06	1317.5	9.354e-07	1294.5	3.173e-05
		1262.5	1.8832e-06			1398.5	4.26e-06	1318.5	2.3809e-06	1295.5	3.0068e-05
		1263.5	2.362e-06			1399.5	4.973e-06	1319.5	0	1296.5	2.9823e-05
		1264.5	4.788e-07			1400.5	7.103e-06	1320.5	1.403e-06	1297.5	3.173e-05
		1265.5	7.022e-07			1401.5	1.6563e-06	1321.5	1.403e-06	1298.5	2.3679e-05
		1266.5	2.2343e-07			1402.5	1.4212e-06	1322.5	5.697e-06	1299.5	1.3974e-05
		1267.5	4.788e-07			1403.5	5.92e-06	1323.5	0	1300.5	3.0544e-05
		1268.5	7.022e-07			1404.5	2.3687e-06	1324.5	0	1301.5	2.1545e-05
		1269.5	2.2343e-07			1405.5	1.4212e-06	1325.5	9.354e-07	1302.5	2.2728e-05
		1270.5	4.788e-07			1406.5	3.551e-06	1326.5	1.6581e-06	1303.5	2.9361e-05
		1271.5	4.788e-07			1407.5	7.088e-07	1327.5	0	1304.5	2.0362e-05
		1272.5	0			1408.5	2.1301e-06	1328.5	0	1305.5	2.1069e-05
		1273.5	1.6598e-06			1409.5	4.499e-06	1329.5	2.551e-07	1306.5	1.2777e-05
		1274.5	7.022e-07			1410.5	1.1826e-06	1330.5	4.677e-07	1307.5	1.7046e-05
		1275.5	4.788e-07			1411.5	8.998e-06	1331.5	0	1308.5	1.7997e-05
		1276.5	2.2343e-07			1412.5	3.551e-06	1332.5	2.1258e-06	1309.5	2.2252e-05
		1277.5	0			1413.5	7.576e-06	1333.5	9.354e-07	1310.5	1.918e-05
		1278.5	2.2343e-07			1414.5	4.499e-06	1334.5	9.481e-06	1311.5	2.0118e-05
		1279.5	4.788e-07			1415.5	4.734e-06	1335.5	0	1312.5	1.1364e-05
		1280.5	0			1416.5	9.475e-07	1336.5	1.403e-06	1313.5	9.705e-06
		1281.5	0			1417.5	1.1826e-06	1337.5	2.551e-07	1314.5	9.937e-06
		1282.5	2.2343e-07			1418.5	8.524e-06	1338.5	1.6581e-06	1315.5	1.0657e-05
						1419.5	1.4212e-06	1339.5	1.1904e-06	1316.5	1.2071e-05
						1420.5	2.3509e-07	1340.5	2.3809e-06	1317.5	1.1133e-05
								1341.5	4.252e-06	1318.5	1.0181e-05
								1342.5	0	1319.5	6.389e-06
								1343.5	1.1904e-06	1320.5	8.999e-06
								1344.5	2.551e-07	1321.5	9.474e-06
								1345.5	2.551e-07	1322.5	7.34e-06
								1346.5	3.316e-06	1323.5	9.705e-06
								1347.5	1.6581e-06	1324.5	3.317e-06
								1348.5	7.228e-07	1325.5	7.571e-06
								1349.5	3.571e-06	1326.5	1.1133e-05
								1350.5	2.3809e-06	1327.5	9.474e-06
								1351.5	2.3809e-06	1328.5	4.499e-06
								1352.5	9.354e-07	1329.5	3.792e-06
								1353.5	0	1330.5	5.682e-06
								1354.5	0	1331.5	1.0181e-05
								1355.5	0	1332.5	5.682e-06
								1356.5	2.551e-07	1333.5	4.73e-06
								1357.5	3.784e-06	1334.5	9.705e-06
								1358.5	0	1335.5	6.389e-06
								1359.5	9.354e-07	1336.5	1.0412e-05
								1360.5	2.5935e-06	1337.5	6.864e-06
								1361.5	4.677e-07	1338.5	5.913e-06
								1362.5	1.1904e-06	1339.5	8.047e-06
								1363.5	3.784e-06	1340.5	1.1133e-05
								1364.5	2.551e-07	1341.5	2.8409e-06
								1365.5	1.6581e-06	1342.5	1.3022e-05
								1366.5	8.758e-06	1343.5	6.633e-06
								1367.5	1.1904e-06	1344.5	8.292e-06
								1368.5	0	1345.5	4.255e-06
								1369.5	0	1346.5	5.913e-06
								1370.5	0	1347.5	6.633e-06
								1371.5	5.91e-06	1348.5	5.206e-06
								1372.5	0	1349.5	8.523e-06
								1373.5	0	1350.5	7.096e-06
								1374.5	0	1351.5	5.682e-06
								1375.5	7.228e-07	1352.5	3.548e-06
								1376.5	1.1904e-06	1353.5	4.73e-06
								1377.5	0	1354.5	7.096e-06
								1378.5	0	1355.5	6.864e-06
										1356.5	8.292e-06
										1357.5	3.792e-06
										1358.5	6.389e-06
										1359.5	6.633e-06
										1360.5	8.754e-06
										1361.5	4.255e-06
										1362.5	4.255e-06
										1363.5	7.096e-06
										1364.5	4.255e-06
										1365.5	8.523e-06
										1366.5	1.2071e-05
										1367.5	7.34e-06
										1368.5	4.975e-06
										1369.5	6.633e-06
										1370.5	1.1595e-05
										1371.5	1.0657e-05
										1372.5	9.474e-06
										1373.5	1.2315e-05
										1374.5	1.3974e-05
										1375.5	1.468e-05
										1376.5	1.3498e-05
										1377.5	9.474e-06
										1378.5	6.864e-06
										1379.5	8.754e-06
										1380.5	5.451e-06
										1381.5	8.292e-06
										1382.5	4.73e-06
										1383.5	5.913e-06
										1384.5	5.913e-06
										1385.5	5.206e-06
										1386.5	6.389e-06
										1387.5	5.913e-06
										1388.5	4.499e-06
										1389.5	3.792e-06
										1390.5	4.255e-06
										1391.5	1.6584e-06
										1392.5	2.1341e-06
										1393.5	6.633e-06
										1394.5	3.548e-06
										1395.5	5.206e-06
										1396.5	9.515e-07
										1397.5	2.3108e-07
										1398.5	3.792e-06
										1399.5	2.3652e-06
										1400.5	2.3108e-07
										1401.5	1.4137e-06
										1402.5	7.068e-07
										1403.5	1.6584e-06
										1404.5	9.515e-07
										1405.5	4.758e-07
										1406.5	1.1826e-06
										1407.5	3.072e-06
										1408.5	3.792e-06
										1409.5	2.1341e-06
										1410.5	1.1826e-06
										1411.5	1.8894e-06
										1412.5	1.4137e-06
										1413.5	2.6099e-06
										1414.5	2.1341e-06
										1415.5	1.8894e-06
										1416.5	4.975e-06
										1417.5	2.8409e-06
										1418.5	1.4137e-06
										1419.5	4.758e-07
										1420.5	5.206e-06
										1421.5	3.072e-06
										1422.5	1.4137e-06
										1423.5	7.068e-07
										1424.5	9.515e-07
										1425.5	1.1826e-06
										1426.5	7.068e-07
										1427.5	7.068e-07
										1428.5	4.758e-07
										1429.5	4.73e-06
										1430.5	0
										1431.5	2.1341e-06
										1432.5	4.758e-07
										1433.5	3.317e-06
										1434.5	2.3108e-07
										1435.5	7.068e-07
										1436.5	4.499e-06
										1437.5	1.1826e-06
										1438.5	3.317e-06
										1439.5	7.068e-07
										1440.5	0
										1441.5	5.451e-06
										1442.5	0
										1443.5	7.068e-07
										1444.5	1.8894e-06
										1445.5	0
										1446.5	1.1826e-06
										1447.5	4.758e-07
										1448.5	1.4137e-06
										1449.5	1.1826e-06
										1450.5	2.1341e-06
										1451.5	1.4137e-06
										1452.5	9.515e-07
										1453.5	1.1826e-06
										1454.5	4.73e-06
										1455.5	1.6584e-06
										1456.5	2.3652e-06
										1457.5	2.3108e-07
										1458.5	2.6099e-06
										1459.5	4.758e-07
										1460.5	2.3108e-07
										1461.5	2.8409e-06
										1462.5	1.6584e-06
										1463.5	0
										1464.5	2.3108e-07
										1465.5	0
										1466.5	0
										1467.5	7.068e-07
										1468.5	0
										1469.5	4.758e-07
										1470.5	1.1826e-06
										1471.5	2.6099e-06
										1472.5	0
										1473.5	1.1826e-06
										1474.5	2.6099e-06
										1475.5	1.1826e-06
										1476.5	2.6099e-06
										1477.5	1.6584e-06
										1478.5	2.3108e-07
										1479.5	0
										1480.5	4.758e-07
										1481.5	7.068e-07
										1482.5	4.758e-07
										1483.5	9.515e-07
										1484.5	0
										1485.5	9.515e-07
										1486.5	0
										1487.5	0
										1488.5	2.3108e-07
										1489.5	4.758e-07
										1490.5	1.4137e-06
										1491.5	0
										1492.5	9.515e-07
										1493.5	7.068e-07
										1494.5	4.758e-07
										1495.5	2.3652e-06
										1496.5	9.515e-07
										1497.5	7.068e-07
										1498.5	4.758e-07
										1499.5	9.515e-07
										1500.5	0
										1501.5	1.6584e-06
										1502.5	1.6584e-06
										1503.5	4.255e-06
										1504.5	0
										1505.5	4.758e-07
										1506.5	0
										1507.5	2.3108e-07
										1508.5	4.758e-07
										1509.5	7.068e-07
										1510.5	9.515e-07
										1511.5	1.4137e-06
										1512.5	2.3108e-07
										1513.5	4.758e-07
										1514.5	0
										1515.5	0
										1516.5	0
										1517.5	0
										1518.5	0
										1519.5	0
										1520.5	0
										1521.5	0
										1522.5	0
										1523.5	0
										1524.5	1.4137e-06
										1525.5	0
										1526.5	0
										1527.5	0
										1528.5	1.1826e-06
										1529.5	0
										1530.5	1.8894e-06
										1531.5	0
										1532.5	2.3108e-07
										1533.5	1.8894e-06
										1534.5	0
										1535.5	7.068e-07
										1536.5	1.4137e-06
										1537.5	1.6584e-06
										1538.5	4.758e-07
										1539.5	9.515e-07
										1540.5	1.1826e-06
										1541.5	1.1826e-06
										1542.5	0
										1543.5	0
										1544.5	0
										1545.5	0
										1546.5	2.3108e-07
										1547.5	0
										1548.5	0
										1549.5	0
