# Supplementary material for: Evidence for European presence in the Americas in ad 1021
Source: Nature. 2021 Oct 20;601(7893):388–91. doi: 10.1038/s41586-021-03972-8 (PMC8770119; doi:10.1038/s41586-021-03972-8)
Supplement: Supplementary file 5 — Source Data Fig. 2 [file 41586_2021_3972_MOESM5_ESM.xlsx]

## Sheet: Data Fig 3 a
	Chi square results
Year (CE)	4A 59 E3-1	4A 68 E2-2	4A 68 J4-6
1016	44.48	65.94	17.5
1017	43.33	59.59	14.17
1018	42.8	67.71	13.7
1019	38.31	41.24	10.36
1020	13.43	15.47	10.36
1021	2.83	5.32	6.48
1022	9.14	6.26	7.17
1023	32.79	26.77	20.75
1024	38.78	43.76	32.24
1025	46.28	53.11	41.78
1026	41.3	50.95	39.67

## Sheet: Data Fig 3 b
Results of the 14C analyses
14C results for each growth ring and averaged values of the replicated measurements of the same growth rings; two duplicates that failed the c2 test; δ13C value for each growth ring determined by IRMS. (GrM = measurement at CIO, Groningen and MAMS = measurement at CEZ, Mannheim).
Beam	Ring No.	Lab Ref	Individual 14C Determination		Averaged 14C Determination		δ13C (‰, VPDB)
			Age (yr BP)	±	Age (yr BP)	±
4A 59 E3-1	-15	GrM-25520	1029	18			-23.71
4A 59 E3-1	-20	GrM-25518	1023	18			-23.73
4A 59 E3-1	-25	GrM-25136	1024	19.6			-23.1425
4A 59 E3-1	-26	GrM-25138	1004	21			-22.8623
4A 59 E3-1	-27	GrM-25128	1011	21	1026	14	-22.4054
4A 59 E3-1		GrM-25513	1037	18			-22.38
4A 59 E3-1	-28	GrM-25523	1060	18			-22.77
4A 59 E3-1	-29	GrM-25130	1081	19.6	1091	13	-22.5668
4A 59 E3-1		GrM-25515	1099	18			-22.98
4A 59 E3-1	-30	GrM-25131	1106	22.4			-22.8059
4A 59 E3-1	-31	GrM-25133	1084	19.6			-22.7854
4A 59 E3-1	-32	GrM-25134	1036	21	1080	11	-22.3476
4A 59 E3-1		GrM-25516	1097	18			-22.7
4A 59 E3-1		GrM-25517	1095	18			-22.8
4A 59 E3-1	-33	GrM-25135	1089	21			-22.5515
4A 59 E3-1	-38	GrM-25519	1120	18			-23.39
4A 68 E2-2	0	GrM-21805	1037	22.4			-23.8477
4A 68 E2-2	-1	GrM-21806	1036	19.6	1049	14	-23.6655
4A 68 E2-2		MAMS-45878	1064	21
4A 68 E2-2	-2	GrM-21807	1062	19.6	1067	14	-23.8415
4A 68 E2-2		MAMS-45879	1072	21
4A 68 E2-2	-3	GrM-21808	1055	21	1051	14	-23.7858
4A 68 E2-2		MAMS-45877	1048	20
4A 68 E2-2	-4	GrM-21809	1052	21			-23.4178
4A 68 E2-2	-5	GrM-21810	1048	19.6			-23.6079
4A 68 E2-2	-6	GrM-21811	1052	19.6			-23.9261
4A 68 E2-2	-7	GrM-21812	1058	19.6			-23.5401
4A 68 E2-2	-16	GrM-22455	1067	18.2			-24.9647
4A 68 E2-2	-17	GrM-22457	1073	18.2	1049	13	-24.5103
4A 68 E2-2		GrM-22458	1025	18.2			-25.5501
4A 68 E2-2	-18	GrM-22459	1049	18.2			-24.6803
4A 68 E2-2	-19	GrM-22460	1028	18.2			-25.5117
4A 68 E2-2	-20	GrM-22461	1058	18.2			-24.1786
4A 68 E2-2	-21	GrM-22462	1034	18.2	1042	13	-25.2655
4A 68 E2-2		GrM-22465	1049	18.2			-25.1222
4A 68 E2-2	-22	GrM-22466	1029	18.2			-25.4192
4A 68 E2-2	-23	GrM-22467	1033	18.2	1026	13	-24.8389
4A 68 E2-2		GrM-22468	1018	18.2			-25.0894
4A 68 E2-2	-24	GrM-22469	1034	18.2	1039	14	-25.3608
4A 68 E2-2		GrM-24826	1048	23.8			-25.37
4A 68 E2-2	-25	GrM-24828	1048	18.2			-25.1911
4A 68 E2-2	-26	GrM-22470	1008	18.2	1015	12	-24.391
4A 68 E2-2		GrM-24827	1026	21			-23.51
4A 68 E2-2		MAMS-50449	1013	21
4A 68 E2-2	-27	GrM-24830	1041	19.6	1040	14	-23.4707
4A 68 E2-2		MAMS-50448	1038	21
4A 68 E2-2	-28	GrM-24831	1058	19.6	1046	15	-23.7746
4A 68 E2-2		MAMS-50447	1031	22
4A 68 E2-2	-29	GrM-24832	1101	18.2	1088	14	-23.5335
4A 68 E2-2		MAMS-50446	1071	21
4A 68 E2-2	-30	GrM-24833	1099	18.2	1091	14	-24.1418
4A 68 E2-2		MAMS-50445	1081	21
4A 68 E2-2	-31	GrM-24834	1099	18.2			-24.8848
4A 68 E2-2	-32	GrM-24835	1108	19.6			-23.8395
4A 68 E2-2	-33	GrM-24838	1109	19.6			-22.2794
4A 68 E2-2	-34	GrM-24839	1108	18.2	1100	14	-22.2646
4A 68 E2-2		MAMS-50444	1090	21
4A 68 E2-2	-35	GrM-24840	1126	19.6			-21.7175
4A 68 E2-2	-36	GrM-24841	1110	19.6			-22.9076
4A 68 E2-2	-37	GrM-24842	1133	19.6			-22.638
4A 68 E2-2	-38	GrM-24846	1117	19.6			-22.0017
4A 68 E2-2	-39	GrM-24847	1116	19.6			-22.5235
4A 68 E2-2	-40	GrM-24843	1136	23.8			-22.4866
4A 68 E2-2	-45	GrM-24844	1118	19.6			-22.0263
4A 68 E2-2	-50	GrM-24845	1126	18.2			-22.2036
4A 68 J4-6	-1	GrM-18954	1038	18.2	1038	14	-23.425
4A 68 J4-6		GrM-21796	1039	21			-24.04
4A 68 J4-6	-2	GrM-21791	1041	19.6	1051	11	-24.12
4A 68 J4-6		GrM-18614	1055	18.2			-23.7376
4A 68 J4-6		GrM-18615	1055	18.2			-22.615
4A 68 J4-6	-3	GrM-21792	1051	19.6	1056	11	-23.1
4A 68 J4-6		GrM-18616	1046	18.2			-23.16
4A 68 J4-6		GrM-18617	1071	18.2			-23.78
4A 68 J4-6	-4	GrM-21793	1055	19.6	1069	10	-24.3
4A 68 J4-6		MAMS-47886	1093	25
4A 68 J4-6		GrM-18618	1068	18.2			-23.95
4A 68 J4-6		GrM-18620	1069	18.2			-23.41
4A 68 J4-6	-5	GrM-18955	1075	18.2	1069	12	-24.31
4A 68 J4-6		GrM-21797	1056	22.4			-23.57
4A 68 J4-6		MAMS-47885	1073	20
4A 68 J4-6	-6	GrM-18621	1065	18.2	1065	11	-23.4786
4A 68 J4-6		GrM-21593	1060	19.6			-23.72
4A 68 J4-6		GrM-21794	1070	19.6			-23.29
4A 68 J4-6	-7	GrM-18957	1091	18.2	1079	13	-23.2249
4A 68 J4-6		GrM-21798	1066	19.6			-22.93
4A 68 J4-6	-8	GrM-18960	1104	18.2	1092	13	-23.7014
4A 68 J4-6		GrM-21799	1078	19.6			-23.27
4A 68 J4-6	-9	GrM-18961	1092	18.2	1085	13	-23.1013
4A 68 J4-6		GrM-21800	1076	19.6			-24
4A 68 J4-6	-10	GrM-18962	1086	18.2	1068	14	-23.4796
4A 68 J4-6		GrM-21597	1045	21			-22.8
4A 68 J4-6	-11	GrM-18964	1087	18.2			-23.56
4A 68 J4-6		GrM-21598	1029	19.6			-23.66
4A 68 J4-6	-12	GrM-18622	1057	18.2	1040	11	-23.6127
4A 68 J4-6		GrM-21595	1037	18.2			-23.69
4A 68 J4-6		MAMS-47884	1023	20
4A 68 J4-6	-13	GrM-18965	1091	18.2	1069	13	-23.3197
4A 68 J4-6		GrM-21599	1044	19.6			-24.11
4A 68 J4-6	-14	GrM-18623	1058	18.2	1049	13	-22.9026
4A 68 J4-6		GrM-21596	1040	18.2			-23.48
4A 68 J4-6	-15	GrM-18966	1094	18.2	1081	13	-22.6905
4A 68 J4-6		GrM-21600	1067	19.6			-23.41
4A 68 J4-6	-16	GrM-18967	1100	18.2			-22.67
4A 68 J4-6		GrM-21603	1033	19.6			-22.85
4A 68 J4-6	-17	GrM-21605	1045	18.2			-22.716
4A 68 J4-6	-18	GrM-21606	1040	19.6			-22.8857
4A 68 J4-6	-19	GrM-21607	1039	19.6			-23.0822
4A 68 J4-6	-20	GrM-21608	1026	19.6			-23.721
4A 68 J4-6	-21	GrM-21609	1017	22.4			-24.2098
4A 68 J4-6	-22	GrM-21610	999	19.6	1027	11	-23.5571
4A 68 J4-6		GrM-25510	1039	18			-23.19
4A 68 J4-6		GrM-25511	1040	18			-22.92
4A 68 J4-6	-24	GrM-21611	1025	23.8			-24.3789
4A 68 J4-6	-25	GrM-21612	1036	19.6	1035	14	-24.6628
4A 68 J4-6		GrM-25031	1033	21			-24.39
4A 68 J4-6	-26	GrM-25141	1048	21			-24.66
4A 68 J4-6	-27	GrM-25142	1061	19.6			-23.16
4A 68 J4-6	-28	GrM-25144	1043	19.6			-23.63
4A 68 J4-6	-29	GrM-25143	1097	21			-23.14
4A 68 J4-6	-30	GrM-25145	1115	22.4			-23.92
4A 68 J4-6	-31	GrM-25146	1103	21			-23.85
4A 68 J4-6	-36	GrM-25151	1136	22.4			-22.38
4A 70 B5-14	-1	GrM-18865	1031	84			-23.9434
4A 70 B5-14	-5	GrM-18880	1067	18.2			-21.9922
4A 70 B5-14	-6	GrM-18952	1069	18.2			-21.3549
4A 70 B5-14	-7	GrM-18879	1051	19.6			-21.2385
4A 70 B5-14	-8	GrM-18953	1045	18.2			-21.8684

## Sheet: Data Fig 3 c
Büntgen NH mean 994		(values)
	Mean of 7 (1 removed)
Year BC	∆¹⁴C	Error	Fm	sd_Fm	CRA	sd_CRA	+	-
990	-18.6382	0.868395	0.87377	0.000773188	1083.96	7.10831	1091.07	1076.85
991	-19.21	0.706471	0.873366	0.000629093	1087.67	5.78624	1093.46	1081.88
992	-21.0552	0.605893	0.871829	0.000539596	1101.83	4.97182	1106.8	1096.85
993	-13.7722	0.609666	0.878421	0.000543022	1041.31	4.96584	1046.28	1036.35
994	-10.6732	0.624349	0.881288	0.000556167	1015.14	5.0695	1020.21	1010.07
995	-10.7718	0.720017	0.881307	0.000641466	1014.97	5.84688	1020.81	1009.12
996	-10.4427	0.717191	0.881706	0.000639025	1011.32	5.82199	1017.15	1005.5
997	-11.6407	0.712229	0.880745	0.000634681	1020.08	5.78872	1025.87	1014.29
998	-11.9379	0.744875	0.880587	0.000663852	1021.53	6.05587	1027.58	1015.47
999	-13.3701	0.75529	0.879417	0.000673216	1032.21	6.14946	1038.36	1026.06
1000	-12.6583	0.721166	0.880158	0.000642878	1025.44	5.8674	1031.31	1019.58
